# Supplementary material for: Comparing root exudate collection techniques: An improved hybrid method
Source: Soil Biol Biochem. 2021 Oct;161:108391. doi: 10.1016/j.soilbio.2021.108391 (PMC8444088; doi:10.1016/j.soilbio.2021.108391)
Supplement: Multimedia component 1 [file mmc1.xlsx]

## Sheet: Hydro GOLM IDs
variable ID	AlignID	tmean	GOLM ID	Match Factor (%)	Database ID	CAS	Formula
V001	1	5.6638	NA	82.12	293
V002	2	5.6623	NA	71.55	293
V003	3	5.7391	NA	96.76	1393
V004	4	5.763	Glyoxylic acid (1MEOX) (1TMS)	95.9	6	55493-91-9	C6H13NO3Si
V005	5	5.7573	Glyoxylic acid (1MEOX) (1TMS)	84.57	6	55493-91-9	C6H13NO3Si
V006	6	5.7762	Galactose, 2-amino-2-deoxy-, D- (1MEOX) (5TMS)	90.72	1216		C19H48N2O5Si4
V007	7	5.9164	Propane-1,2-diol (2TMS)	99.42	3	17887-27-3	C9H24O2Si2
V008	8	5.9202	Propane-1,2-diol (2TMS)	92.57	3	17887-27-3	C9H24O2Si2
V009	9	6.0381	Decane, n-	99.66	8	124-18-5	C10H22
V010	10	6.0384	Dodecane	91.16	117	112-40-3	C12H26
V011	11	6.083	similar to Lumichrome (2MeOX)	81.52	259
V012	12	6.0828	similar to Lumichrome (2MeOX)	86.87	259
V013	13	6.1267	3-Hydroxytetradecanoic_acid_1MeO	95.28	1105
V014	14	6.1268	3-Hydroxytetradecanoic_acid_1MeO	90.86	1105
V015	15	6.2206	Dodecane	94.86	117	112-40-3	C12H26
V016	16	6.1604	Dodecane	94.47	117	112-40-3	C12H26
V017	17	6.1916	Dodecane	78.5	117	112-40-3	C12H26
V018	18	6.3505	Hexadecane, n-	80.46	615	544-76-3	C16H34
V019	19	6.3502	Hexadecane, n-	77.06	615	544-76-3	C16H34
V020	20	6.4145	Dodecane	91.52	117	112-40-3	C12H26
V021	21	6.4662	Unknown#bth-pae-008	99.72	19
V022	22	6.4583	Unknown#bth-pae-008	98.7	19
V023	23	6.5096	Siloxane	99.12	20
V024	24	6.509	Siloxane	96.13	20
V025	25	6.6053	Lysine, N-epsilon-acetyl- (3TMS)	97.74	1128		C17H40N2O3Si3
V026	26	6.6146	Pyridine, 2-hydroxy- (1TMS)	98.68	27		C8H13NOSi
V027	27	6.8124	Siloxane	96.99	20
V028	28	6.8154	Unknown#bth-pae-053	78.06	823
V029	29	6.816	Unknown#bth-pae-053	95.63	823
V030	30	6.8468	Dodecane	95.5	117	112-40-3	C12H26
V031	31	6.8453	Pentadecane, n-	94.21	474	629-62-9	C15H32
V032	32	6.8539	Histamine (2TMS)	96.96	637		C11H25N3Si2
V033	33	6.9268	Propane-1,3-diol (2TMS)	93.83	22	17887-80-8	C9H24O2Si2
V034	34	6.9217	NA	83.54	341
V035	35	6.9442	Lactic acid (2TMS)	99.39	25	17596-96-2	C9H22O3Si2
V036	36	6.9516	Pentadecane, n-	98.11	474	629-62-9	C15H32
V037	37	7.043	Dodecane	99.13	117	112-40-3	C12H26
V038	38	7.0366	Unknown#bth-pae-059	97.56	33
V039	39	7.0366	Unknown#bth-pae-059	85.16	33
V040	40	7.1098	NA	98.64	28
V041	41	7.2057	Mannosamine, N-acetyl- (4TMS)	91.66	1241		C20H47NO6Si4
V042	42	7.2191	Glycolic acid (2TMS)	93.13	31	33581-77-0	C8H20O3Si2
V043	43	7.2705	Hexadecane, n-	93.11	615	544-76-3	C16H34
V044	44	7.2717	Hexadecane, n-	93.22	615	544-76-3	C16H34
V045	45	7.3053	Hexadecane, n-	89.56	615	544-76-3	C16H34
V046	46	7.2963	Decane, n-	81.24	8	124-18-5	C10H22
V047	47	7.3064	NA	67.19	2586
V048	48	7.3139	Decane, n-	70.03	8	124-18-5	C10H22
V049	49	7.3781	Glucopyranose [-H20] (4TMS)	96.76	887		C18H44O6Si4
V050	50	7.453	Valine (1TMS)	99.89	37	7480-78-6	C8H19NO2Si
V051	51	7.4646	Norvaline_1TMS	98.47	48
V052	52	7.4606	Valine (1TMS)	97.93	37	7480-78-6	C8H19NO2Si
V053	53	7.5912	Valine (1TMS)	80.03	37	7480-78-6	C8H19NO2Si
V054	54	7.5722	Pentadecane, n-	94.75	474	629-62-9	C15H32
V055	55	7.5949	Dodecane	89.81	117	112-40-3	C12H26
V056	56	7.5495	Histamine (2TMS)	85.06	637		C11H25N3Si2
V057	57	7.5619	NA	94.04	28
V058	58	7.6064	Sarcosine (2TMS)	99.55	56	7364-43-4	C9H23NO2Si2
V059	59	7.6167	Shikimic acid (4TMS)	82.1	959		C19H42O5Si4
V060	60	7.6139	Alanine (2TMS)	72.84	40	2899-44-7	C9H23NO2Si2
V061	61	7.6206	Unknown#bth-pae-035	78.91	531
V062	62	7.6425	Dodecane	98.95	117	112-40-3	C12H26
V063	63	7.7186	Dodecane	98.55	117	112-40-3	C12H26
V064	64	7.6435	Dodecane	93.84	117	112-40-3	C12H26
V065	65	7.7617	Hydroxylamine (3TMS)	97.45	41	21023-20-1	C9H27NOSi3
V066	66	7.8352	Dodecane	97.43	117	112-40-3	C12H26
V067	67	7.8789	Methionine (1TMS)	94.36	345		C8H19NO2SSi
V068	68	7.8981	Glycine (2TMS)	98.57	60	7364-42-3	C8H21NO2Si2
V069	69	7.8865	Glycine (2TMS)	80.73	60	7364-42-3	C8H21NO2Si2
V070	70	7.9641	Creatinine (3TMS)	80.9	546		C13H31N3OSi3
V071	71	7.9687	Creatinine (3TMS)	81.15	546		C13H31N3OSi3
V072	72	7.976	Leucine, cyclo- (2TMS)	97.41	272	56273-05-3	C12H27NO2Si2
V073	73	8.0082	NA	83.4	694		C16H35NO6Si3
V074	74	8.0239	similar to Cyclopentasiloxane, decamethyl	96.87	53
V075	75	8.1491	Norvaline_1TMS	88.51	48
V076	76	8.1505	Leucine, cyclo- (2TMS)	98.83	272	56273-05-3	C12H27NO2Si2
V077	77	8.1562	NA114002 (classified unknown)	91.46	61
V078	78	8.1563	NA114002 (classified unknown)	77.08	61
V079	79	8.1812	Pyridine, 3-hydroxy- (1TMS)	98.57	62	41571-88-4	C8H13NOSi
V080	80	8.1796	Pyridine, 3-hydroxy- (1TMS)	86.53	62	41571-88-4	C8H13NOSi
V081	81	8.2017	NA	96.9	72
V082	82	8.2219	Proline (2TMS)	82.36	219	7364-47-8	C11H25NO2Si2
V083	83	8.2675	Butyro-1,4-lactam (1TMS)	99.23	63	14468-90-7	C7H15NOSi
V084	84	8.2645	Proline (2TMS)	97.95	219	7364-47-8	C11H25NO2Si2
V085	85	8.2572	Prolyl-glycine (2TMS)	95.22	989		C13H28N2O3Si2
V086	86	8.3778	Alanine, beta- (1TMS)	97.32	9	5269-40-9	C6H15NO2Si
V087	87	8.3577	Propargyl Alcohol (1TMS)	88.3	11		C6H12OSi
V088	88	8.3891	Leucine (1TMS)	99.59	100		C9H21NO2Si
V089	89	8.3898	Norleucine (1TMS)	86.16	111		C9H21NO2Si
V090	90	8.3967	Leucine (1TMS)	75.46	100		C9H21NO2Si
V091	91	8.4054	Pyridine, 3-hydroxy- (1TMS)	72.15	62	41571-88-4	C8H13NOSi
V092	92	8.4022	Butanoic acid, 3-hydroxy- (2TMS)	98.97	85	55133-94-3	C10H24O3Si2
V093	93	8.4328	Unknown#bth-pae-013	99.18	90
V094	94	8.4325	Unknown#bth-pae-013	89.66	90
V095	95	8.4013	Leucine (1TMS)	88.58	100		C9H21NO2Si
V096	96	8.5419	2-Piperidinecarboxylic acid (1TMS)	97.13	170		C9H19NO2Si
V097	97	8.5662	Heptanoic acid, n- (1TMS)	84.57	91	25435-96-5	C10H22O2Si
V098	98	8.6029	Glucose, 2-amino-2-deoxy- (4TMS) MP	92.39	1076		C18H45NO5Si4
V099	99	8.6254	Leucine, cyclo- (2TMS)	97.44	272	56273-05-3	C12H27NO2Si2
V100	100	8.6387	NA	94.51	143
V101	101	8.6838	Isoleucine (1TMS)	99.78	109		C9H21NO2Si
V102	102	8.6868	Isoleucine (1TMS)	96.35	109		C9H21NO2Si
V103	103	8.7897	Proline (1TMS)	97.85	96		C8H17NO2Si
V104	104	8.8616	Proline (1TMS)	98.07	96		C8H17NO2Si
V105	105	8.7332	Proline (1TMS)	97.85	96		C8H17NO2Si
V106	106	8.828	Proline (1TMS)	97.19	96		C8H17NO2Si
V107	107	8.8146	Proline (1TMS)	96.17	96		C8H17NO2Si
V108	108	8.7127	Citrulline (3TMS)	92.98	1464		C15H37N3O3Si3
V109	109	8.8973	Citrulline (3TMS)	88.66	1464		C15H37N3O3Si3
V110	110	8.9262	Unknown#bth-pae-019	95.88	183
V111	111	8.9273	Unknown#bth-pae-013	94.41	90
V112	112	8.9736	Unknown#sst-cgl-058	86.89	840
V113	113	8.9734	Malonic acid (2TMS)	92.1	125	18457-04-0	C9H20O4Si2
V114	114	8.9924	Dodecane	99.31	117	112-40-3	C12H26
V115	115	8.9926	Glucose, 2-amino-2-deoxy- (4TMS) BP	95.52	1202		C19H48N2O5Si4
V116	116	9.0674	NA	87.53	1656
V117	117	9.0941	Valine (2TMS)	99.35	123	7364-44-5	C11H27NO2Si2
V118	118	9.1397	Glyceraldehyde (1MEOX) (2TMS) BP	95.72	131		C10H25NO3Si2
V119	119	9.2123	D165453	94.78	689
V120	120	9.2147	Dihydroxyacetone_2TMS	88.39	127
V121	121	9.2447	Nicotianamine (4TMS)	78.92	1888		C24H53N3O6Si4
V122	122	9.2823	NA	96.25	143
V123	123	9.2851	NA	96.87	2466
V124	124	9.2859	Adipo-2,6-lactam (2TMS)	88.59	494		C12H25NO3Si2
V125	125	9.3421	2-Piperidinecarboxylic acid (1TMS)	89.9	170		C9H19NO2Si
V126	126	9.3555	Butanoic acid, 4-hydroxy- (2TMS)	88.52	154	55133-95-4	C10H24O3Si2
V127	127	9.3583	Tetradecanoic acid, 3-hydroxy- (2TMS)	80.39	1355		C20H44O3Si2
V128	128	9.3827	Pyroglutamic acid (2TMS)	98.39	515	213608-51-6	C11H23NO3Si2
V129	129	9.3973	Unknown#sst-cgl-058	90.88	840
V130	130	9.4269	Histamine (2TMS)	95.27	637		C11H25N3Si2
V131	131	9.4381	Urea (2TMS)	91.11	163		C7H20N2OSi2
V132	132	9.4037	Diethylenglycol (2TMS)	92.82	164	16654-74-3	C10H26O3Si2
V133	133	9.5063	Tetradecane, n-	98.72	314	629-59-4	C14H30
V134	134	9.5213	Dodecane	96.76	117	112-40-3	C12H26
V135	135	9.4764	Levulinic acid (1MEOX) (1TMS) MP	95.8	142		C9H19NO3Si
V136	136	9.5253	Glucopyranose [-H20] (4TMS)	97.05	887		C18H44O6Si4
V137	137	9.5344	NA	90.48	488
V138	138	9.5321	NA	85.16	488
V139	139	9.5313	NA	88.07	599
V140	140	9.5516	Unknown#sst-cgl-058	90.3	840
V141	141	9.5639	Benzoic acid, (1TMS)	92.15	176		C10H14O2Si
V142	142	9.6165	Serine (2TMS)	98.44	174		C9H23NO3Si2
V143	143	9.617	Alanine (2TMS)	97.82	40	2899-44-7	C9H23NO2Si2
V144	144	9.6587	NA	97.44	156
V145	145	9.6753	Unknown#sst-cgl-D03	67.43	36
V146	146	9.666	NA	86.74	205
V147	147	9.6824	Norbornane-2-carboxylic acid, 2-amino- (1TMS) BP	84.49	285		C11H21NO2Si
V148	148	9.6873	NA	99.17	2487
V149	149	9.705	NA	92.18	1498
V150	150	9.7102	Unknown#bth-pae-018	96.03	161
V151	151	9.8533	Pentadecane, n-	99.28	474	629-62-9	C15H32
V152	152	9.725	Docosane, n-	91.08	1582	629-97-0	C22H46
V153	153	9.8242	Heptadecane, n-	98.13	773		C17H36
V154	154	9.727	Docosane, n-	76.06	1582	629-97-0	C22H46
V155	155	9.7307	Phosphoric acid (3TMS)	96.37	185	10497-05-9	C9H27O4PSi3
V156	156	9.7307	Phosphoric acid (3TMS)	94.6	185	10497-05-9	C9H27O4PSi3
V157	157	9.7358	Glycerol (3TMS)	93.33	187	6787-10-06	C12H32O3Si3
V158	158	9.7361	NA	83.63	612
V159	159	9.8215	2-Piperidinecarboxylic acid (1TMS)	99.58	170		C9H19NO2Si
V160	160	9.8284	Leucine, cyclo- (1TMS)	82.09	112		C9H19NO2Si
V161	161	9.8225	Ribofuranose, 2-deoxy- [-H2O] (2TMS)	89.98	178		C11H24O3Si2
V162	162	9.8241	Ribofuranose, 2-deoxy- [-H2O] (2TMS)	78.41	178		C11H24O3Si2
V163	163	9.8301	Proline [+CO2] (2TMS)	82.13	598		C13H25NO6Si2
V164	164	9.8688	Glucose, 2-amino-2-deoxy- (4TMS) BP	94.8	1202		C19H48N2O5Si4
V165	165	9.9638	Acetoacetic acid (2TMS) MP	77.48	134		C10H22O3Si2
V166	166	9.9526	Unknown#sst-cgl-009	87.33	150
V167	167	9.9724	Pentadecane, n-	96.58	474	629-62-9	C15H32
V168	168	9.9593	Heptadecane, n-	76.85	773		C17H36
V169	169	9.9849	Isoleucine (2TMS)	99.02	218	7483-92-3	C12H29NO2Si2
V170	170	10.0169	Threonine (2TMS)	98.33	217	7536-82-5	C10H25NO3Si2
V171	171	10.0154	NA	87.37	1656
V172	172	10.036	similar to Cyclohexasiloxane, dodecamethyl	96.75	206
V173	173	10.0355	similar to Cyclohexasiloxane, dodecamethyl	96.47	206
V174	174	10.1148	Proline (2TMS)	98.6	219	7364-47-8	C11H25NO2Si2
V175	175	10.118	Nicotinic acid (1TMS)	84.01	230	25436-37-7	C9H13NO2Si
V176	176	10.1199	Methionine (2TMS)	73.77	505	27844-10-6	C11H27NO2SSi2
V177	177	10.1268	Jasmonic acid (1MEOX) (1TMS)	40.2	1026		C16H29NO3Si
V178	178	10.1338	Tetrahydroalstonine (1TMS)	59.78	2442		C24H32N2O3Si
V179	179	10.1325	Cadaverine (4TMS)	71.13	1024		C17H46N2Si4
V180	180	10.1337	Unknown#bth-pae-053	74.37	823
V181	181	10.2038	NA	66.65	1494
V182	182	10.2034	1,4-Naphthoquinone, 2-methyl-	51.34	538		C11H8O2
V183	183	10.2045	NA	84.56	1494
V184	184	10.2297	5-Aminopentanoic-acid_2TMS	71.64	245
V185	185	10.2329	Succinic acid (2TMS)	87.98	240	40309-57-7	C10H22O4Si2
V186	186	10.2334	5-Aminopentanoic-acid_2TMS	84.05	245
V187	187	10.2415	Pyridine, 2,3-dihydroxy- (2TMS)	84.77	208		C11H21NO2Si2
V188	188	10.2129	NA	74.52	1001
V189	189	10.2903	similar to Methylfurancarboxylic acid (1TMS)	88.09	249
V190	190	10.2855	similar to Methylfurancarboxylic acid (1TMS)	74.71	249
V191	191	10.3622	Pentadecane, n-	98.71	474	629-62-9	C15H32
V192	192	10.4638	Pentadecane, n-	98.35	474	629-62-9	C15H32
V193	193	10.3396	Heptadecane, n-	96.52	773		C17H36
V194	194	10.4521	Dodecane	95.88	117	112-40-3	C12H26
V195	195	10.3604	NA	65.51	2586
V196	196	10.3476	Glyceric acid (3TMS)	92.52	250	38191-87-6	C12H30O4Si3
V197	197	10.3516	Glyceric acid (3TMS)	91	250	38191-87-6	C12H30O4Si3
V198	198	10.3492	Unknown#bth-pae-058	74.44	1321
V199	199	10.3803	Ribose (1MEOX) (4TMS) BP	68.23	719	56196-08-8	C18H45NO5Si4
V200	200	10.4372	NA	79.73	205
V201	201	10.4371	Lumichrome (2MEOX)	77.82	235		C14H16N6O2
V202	202	10.4371	similar to Lumichrome (2MeOX)	95.54	259
V203	203	10.4867	Uracil (2TMS)	90.42	258	10457-14-4	C10H20N2O2Si2
V204	204	10.5246	Itaconic acid (2TMS)	83.49	251	55494-04-7	C11H22O4Si2
V205	205	10.5617	Tridecane, n-	97.61	199	629-50-5	C13H28
V206	206	10.5581	Heptadecane, n-	82.9	773		C17H36
V207	207	10.5724	NA	73.84	2526
V208	208	10.6113	Fumaric acid (2TMS)	95.78	268	17962-03-7	C10H20O4Si2
V209	209	10.6105	Unknown#bth-pae-010	88.28	59
V210	210	10.6105	NA	72.23	2268
V211	211	10.6322	1,2,4-Triazole, 3-amino- (2TMS)	67.39	262		C8H20N4Si2
V212	212	10.6635	Serine (3TMS)	92.76	280	7364-48-9	C12H31NO3Si3
V213	213	10.6952	Unknown#sst-cgl-078	98.36	1041
V214	214	10.6915	Unknown#sst-cgl-078	79.83	1041
V215	215	10.7132	NA	94.58	1910
V216	216	10.7386	Nonanoic acid (1TMS)	86.97	282	82326-11-2	C12H26O2Si
V217	217	10.758	NA	97.75	283
V218	218	10.8006	Acetoacetic acid (1MEOX) (1TMS) BP	83.24	42		C8H17NO3Si
V219	219	10.7765	NA	95.85	310
V220	220	10.8672	1,2,4-Triazole, 3-amino- (2TMS)	68.53	262		C8H20N4Si2
V221	221	10.916	Threonine (3TMS)	90.28	308	7537-02-02	C13H33NO3Si3
V222	222	10.9194	Unknown#bth-pae-056	97.23	883
V223	223	10.9567	NA	92.64	296
V224	224	10.9841	Indole-3-acetaldehyde acetal (3TMS)	92.47	1418		C19H35NO2Si3
V225	225	10.9899	Tyrosine (2TMS)	74.45	1139		C15H27NO3Si2
V226	226	10.9877	Lactic acid, 3-(4-hydroxyphenyl)- (3TMS)	59.88	1154		C18H34O4Si3
V227	227	11.0189	NA	96.34	329
V228	228	11.011	Menthol, L-(-)- (1TMS)	92.14	95	18419-38-0	C13H28OSi
V229	229	11.0508	Tryptamine, 5-hydroxy- (4TMS)	99.61	1804		C22H44N2OSi4
V230	230	11.0772	Cysteine_4TMS	75.49	353
V231	231	11.1005	NA	93.5	1826
V232	232	11.1205	NA	95.01	300
V233	233	11.1177	NA	96.49	283
V234	234	11.1419	Hydroquinone (2TMS)	93.99	315		C12H22O2Si2
V235	235	11.142	NA	93.68	341
V236	236	11.1495	NA	80.19	1380
V237	237	11.1632	Ornithine, N2-acetyl- (3TMS)	85.8	1324		C16H38N2O3Si3
V238	238	11.1748	Pentadecane, n-	98.53	474	629-62-9	C15H32
V239	239	11.1724	NA	95.92	2526
V240	240	11.3173	Alanine (2TMS)	83.38	40	2899-44-7	C9H23NO2Si2
V241	241	11.3183	Alanine (2TMS)	90.55	40	2899-44-7	C9H23NO2Si2
V242	242	11.3327	Unknown#bth-pae-028	96.8	354
V243	243	11.3081	Unknown#sst-cgl-058	77.53	840
V244	244	11.3094	Unknown#sst-cgl-058	90.03	840
V245	245	11.3564	Aspartic acid (2TMS)	97.46	373		C10H23NO4Si2
V246	246	11.4034	Aspartic acid, N-(aminocarbonyl)- (3TMS)	94.32	1223		C14H32N2O5Si3
V247	247	11.4013	Aspartic acid, N-(aminocarbonyl)- (3TMS)	92.6	1223		C14H32N2O5Si3
V248	248	11.3651	Aspartic acid, N-(aminocarbonyl)- (3TMS)	93.1	1223		C14H32N2O5Si3
V249	249	11.3721	Alanine, beta- (3TMS)	92.51	371	55255-77-1	C12H31NO2Si3
V250	250	11.4427	Unknown#sst-cgl-121	95.91	1915
V251	251	11.5042	NA	81.17	295
V252	253	11.509	NA	97.02	390
V253	254	11.5447	NA	98.82	411
V254	255	11.5582	NA	95.17	411
V255	256	11.5545	NA	94.31	411
V256	257	11.5657	NA	98.93	1498
V257	258	11.5699	NA	84.91	1498
V258	259	11.5764	NA	65.56	395
V259	260	11.6714	NA	95.77	2487
V260	261	11.6826	Siloxane	89.91	428
V261	262	11.6831	Siloxane	85.44	428
V262	263	11.7116	NA145016 (classified unknown)	92.98	401
V263	264	11.7219	similar to Asparagine -H2O (3TMS)	67.76	756
V264	265	11.7382	Cysteinyl-glycine (3TMS)	79.54	1398		C14H34N2O3SSi3
V265	266	11.7702	NA	94.16	2291
V266	267	11.7623	Docosane, n-	96.5	1582	629-97-0	C22H46
V267	268	11.7635	Tetratriacontane	90.24	2474	14167-59-0	C34H70
V268	269	11.7898	NA	97.67	283
V269	270	11.7919	NA	84.07	283
V270	271	11.7975	NA	94.55	283
V271	272	11.7968	NA	95.17	283
V272	273	11.7963	NA	87.36	283
V273	274	11.8513	NA	68.04	283
V274	275	11.8702	Phenol (1TMS)	71.57	23
V275	276	11.8077	Leucine, cyclo- (2TMS)	95.75	272	56273-05-3	C12H27NO2Si2
V276	277	11.9011	Malic acid (3TMS)	94.53	462	38166-11-9	C13H30O5Si3
V277	278	11.9014	Malic acid (3TMS)	71.78	462	38166-11-9	C13H30O5Si3
V278	279	11.9112	Tyrosine, 3-iodo- (2TMS)	66.3	1614		C15H26INO3Si2
V279	280	11.951	Unknown#sst-cgl-058	91.76	840
V280	281	12.0026	Heptadecane, n-	99.12	773		C17H36
V281	282	11.9414	NA	98.11	2487
V282	283	11.9947	Lysine, N-epsilon-acetyl- (3TMS)	95.74	1128		C17H40N2O3Si3
V283	284	12.0503	Norvaline, DL- (2TMS)	70.49	153	7364-45-6	C11H27NO2Si2
V284	285	12.0319	Threitol (4TMS)	96.08	463	32381-52-5	C16H42O4Si4
V285	286	12.0655	NA	87.92	491
V286	287	12.0665	NA	95.78	1856
V287	288	12.0921	NA	98.33	2487
V288	289	12.1203	Pentadecane, n-	99.4	474	629-62-9	C15H32
V289	290	12.1375	Unknown#sst-cgl-060	97.08	858
V290	291	12.1373	Unknown#sst-cgl-060	84.8	858
V291	292	12.1404	Unknown#sst-cgl-060	94.76	858
V292	293	12.1374	Pyroglutamic acid (1TMS)	98.34	492		C8H15NO3Si
V293	294	12.1425	Pyroglutamic acid (1TMS)	80.75	492		C8H15NO3Si
V294	295	12.1778	NA	94.71	1518
V295	296	12.2009	NA	97.41	2291
V296	297	12.2606	NA	84.47	612
V297	298	12.2686	NA	87.9	612
V298	299	12.292	Unknown#bth-pae-035	79.11	531
V299	300	12.2928	1-Pyrroline-3-hydroxy-5-carboxylic-acid_2TMS	99.76	503
V300	301	12.3233	NA	96.54	1498
V301	302	12.3276	Unknown#bth-pae-053	91.69	823
V302	303	12.3492	Glutamic acid (2TMS)	92.48	533		C11H25NO4Si2
V303	304	12.3686	Glutamic acid (2TMS)	98.88	533		C11H25NO4Si2
V304	305	12.3729	2-Piperidinecarboxylic acid (1TMS)	94.04	170		C9H19NO2Si
V305	306	12.3679	Glutaric acid, 3-oxo- (1MEOX) (3TMS)	60.11	808		C15H33NO5Si3
V306	307	12.4083	Dodecane	91.22	117	112-40-3	C12H26
V307	308	12.4071	Decane, n-	60.66	8	124-18-5	C10H22
V308	309	12.4104	Nonadecane	97.76	1159	629-92-5	C19H40
V309	310	12.4562	D270080	91.8	1969
V310	311	12.4505	similar to Ditertbutylphenol (1TMS)	96.22	543
V311	312	12.4419	NA	98.2	1819
V312	313	12.4281	Citrulline (3TMS)	90.5	1464		C15H37N3O3Si3
V313	314	12.4963	NA	97.05	573		C16H40O5Si4
V314	315	12.4976	Lyxonic acid (5TMS)	74.04	908		C20H50O6Si5
V315	316	12.5142	Norleucine (2TMS)	75.14	248	55320-11-1	C12H29NO2Si2
V316	317	12.5351	D155405	96.79	551
V317	318	12.5866	Phenylalanine (1TMS)	98.41	568	2899-42-5	C12H19NO2Si
V318	319	12.5882	Phenylalanine (1TMS)	92.03	568	2899-42-5	C12H19NO2Si
V319	320	12.5982	Cinnamic acid, trans- (1TMS)	86.3	556	2078-20-8	C12H16O2Si
V320	321	12.656	NA	90.26	929
V321	322	12.6387	Ornithine (4TMS)	82.41	973		C17H44N2O2Si4
V322	323	12.6641	Naringenin (1MEOX) (3TMS)	83.83	2118		C25H39NO5Si3
V323	324	12.9341	Unknown#bth-pae-056	97.35	883
V324	325	12.7638	NA	89.72	929
V325	326	12.8872	Unknown#bth-pae-056	97.87	883
V326	327	12.7947	Calystegine B4 (4TMS)	97.41	1302		C19H45NO4Si4
V327	328	12.6889	Unknown#bth-pae-056	95.26	883
V328	329	12.697	D204282	74.13	1389
V329	330	12.8195	Unknown#bth-pae-039	96.24	597
V330	331	12.8328	Unknown#bth-pae-056	97.68	883
V331	332	12.7599	NA	78.25	909
V332	333	12.6984	Glutaric acid, 2-hydroxy- (3TMS)	92.78	590	55530-62-6	C14H32O5Si3
V333	334	12.6825	Benzoic acid, 3-hydroxy- (2TMS)	81.15	587	3782-84-1	C13H22O3Si2
V334	335	12.7158	Glutaric acid, 2-oxo- (1MEOX) (2TMS) MP	95.2	585	60022-87-9	C12H25NO5Si2
V335	336	12.7132	Hydrocaffeic acid (3TMS)	95.14	1238		C18H34O4Si3
V336	337	12.7143	NA	81.4	767
V337	338	12.7661	Glycine, 2-phenyl- (1TMS)	66.66	379		C11H17NO2Si
V338	339	12.7707	Glycine, 2-phenyl- (1TMS)	96.25	379		C11H17NO2Si
V339	340	12.8055	Proline [+CO2] (2TMS)	97.53	598		C13H25NO6Si2
V340	341	12.8948	D155405	76.27	551
V341	342	12.8953	Tryptamine, 5-hydroxy- (4TMS)	94.15	1804		C22H44N2OSi4
V342	343	12.9074	NA	94.51	1066
V343	344	12.9262	Glutaric acid, 3-hydroxy-3-methyl- (3TMS)	83.77	625		C15H34O5Si3
V344	345	12.9252	5-Aminopentanoic-acid_2TMS	72.8	245
V345	346	12.927	NA	78.47	1160
V346	347	12.9283	Benzene-1,2,4-triol (3TMS)	81.98	624
V347	348	12.9292	Benzene-1,2,4-triol (3TMS)	67.21	624
V348	349	12.9326	Viburnitol (5TMS)	83.66	1074		C21H52O5Si5
V349	350	12.952	Asparagine (2TMS)	90.53	623		C10H24N2O3Si2
V350	351	12.9607	Adipo-2,6-lactam (2TMS)	85.66	494		C12H25NO3Si2
V351	352	13.0081	similar to NA (Hexopyranose like)	93.86	1015
V352	353	13.0132	NA	97.41	962		C21H52O6Si5
V353	354	13.0344	Unknown#bth-pae-010	81.68	59
V354	355	13.0127	Pentadecane, n-	98.11	474	629-62-9	C15H32
V355	356	13.0456	NA161011	87.56	632
V356	357	13.0478	NA	91.63	1695
V357	358	13.0633	Glutamic acid (3TMS)	88.79	643	15985-07-6	C14H33NO4Si3
V358	359	13.0749	6-deoxy-Mannopyranose_4TMS	97.99	653
V359	360	13.0998	Epinephrine (3TMS)	85.18	1007		C18H37NO3Si3
V360	361	13.1154	Tyrosine (2TMS)	65.62	1139		C15H27NO3Si2
V361	362	13.1209	Unknown#sst-cgl-060	86.4	858
V362	363	13.117	Saccharic acid (6TMS)	82.04	1339		C24H58O8Si6
V363	364	13.1431	NA	60.91	1297
V364	365	13.1273	Unknown#sst-cgl-A11	92.68	842
V365	366	13.1944	Tartaric acid (4TMS)	81.86	664	18602-86-3	C16H38O6Si4
V366	367	13.2005	NA	98.96	2487
V367	368	13.2134	Phenylalanine (2TMS)	94.94	659	7364-51-4	C15H27NO2Si2
V368	369	13.2159	2-Piperidinecarboxylic acid (1MEOX) (2TMS)	72.03	660		C13H30N2O2Si2
V369	370	13.215	Benzoic acid, 4-hydroxy- (2TMS)	90.03	661	2078-13-9	C13H22O3Si2
V370	371	13.3608	Arabinose (1MEOX) (4TMS) MP	97.61	712		C18H45NO5Si4
V371	372	13.277	Ribose (1MEOX) (4TMS) BP	96.77	719	56196-08-8	C18H45NO5Si4
V372	373	13.3702	Ribose (1MEOX) (4TMS) BP	96.3	719	56196-08-8	C18H45NO5Si4
V373	374	13.3193	Arabinose (1MEOX) (4TMS) MP	95.45	712		C18H45NO5Si4
V374	375	13.3673	Ribose (1MEOX) (4TMS) BP	83.67	719	56196-08-8	C18H45NO5Si4
V375	376	13.3183	Ribose (1MEOX) (4TMS) BP	90.54	719	56196-08-8	C18H45NO5Si4
V376	377	13.2614	Adipo-2,6-lactam (2TMS)	84.45	494		C12H25NO3Si2
V377	378	13.2464	Unknown#bth-pae-010	89.81	59
V378	379	13.2755	Unknown#sst-cgl-088	58.9	1322
V379	380	13.2822	NA	62.23	2272
V380	381	13.277	NA	89.3	1895
V381	382	13.299	Unknown#sst-cgl-121	89.55	1915
V382	383	13.3681	NA	74.32	1974
V383	384	13.3177	Dihydroxyphenylalanine_3TMS	90.99	1401
V384	385	13.4117	NA184030 (classified unknown)	72.02	1035
V385	386	13.436	NA184030 (classified unknown)	86.84	1035
V386	387	13.4232	Unknown#bth-pae-010	90.66	59
V387	388	13.4325	Glycine, 2-phenyl- (2TMS)	93.78	498		C14H25NO2Si2
V388	389	13.448	Tryptophan, 5-hydroxy- (3TMS) BP	98.02	1782		C20H36N2O3Si3
V389	390	13.4603	Lyxose (1MEOX) (4TMS) MP	97.68	686		C18H45NO5Si4
V390	391	13.4554	NA	78.71	1974
V391	392	13.4762	Asparagine (3TMS)	96.04	730	55649-62-2	C13H32N2O3Si3
V392	393	13.5063	Melatonin, 6-hydroxy- (3TMS)	75.96	1844		C22H40N2O3Si3
V393	394	13.5267	Unknown#sst-cgl-009	78.78	150
V394	395	13.5509	Galactose, 2-amino-2-deoxy-, D- (1MEOX) (5TMS)	69.82	1216		C19H48N2O5Si4
V395	396	13.6149	NA	96.34	390
V396	397	13.6334	Pimelic acid, 2,6-diamino- (4TMS)	68.28	1315		C19H46N2O4Si4
V397	398	13.6543	Ornithine, N2-acetyl- (4TMS)	63.19	1151		C19H46N2O3Si4
V398	399	13.6598	NA	74.71	1563
V399	400	13.6841	Unknown#bth-pae-056	83.58	883
V400	401	13.66	Dihydroxymalonic-acid_4TMS	69.41	404
V401	402	13.6658	NA170001 (classified unknown)	84.15	766
V402	403	13.697	NA	95.91	767
V403	404	13.6979	NA	86.92	767
V404	405	13.7877	Glyoxylic acid (1MEOX) (1TMS)	91.03	6	55493-91-9	C6H13NO3Si
V405	406	13.7428	Stilbene, 3,5-dihydroxy-, trans- (2TMS)	83.62	1714		C20H28O2Si2
V406	407	13.778	NA	95.79	1459
V407	408	13.789	Quinic acid (5TMS)	87.68	1043		C22H52O6Si5
V408	409	13.7879	Quinic acid (5TMS)	80.54	1043		C22H52O6Si5
V409	410	13.8465	Fucose (1MEOX) (4TMS) MP	99.41	810	56196-05-5	C19H47NO5Si4
V410	411	13.8018	NA174001	90.36	824
V411	412	13.8175	Rhamnose (1MEOX) (4TMS) MP	98.4	800		C19H47NO5Si4
V412	413	13.8274	Fucose (1MEOX) (4TMS) MP	89.67	810	56196-05-5	C19H47NO5Si4
V413	414	13.8112	Tricosane, n-	98.78	1672	638-67-5	C23H48
V414	415	13.8457	Tyrosine, 3-iodo- (2TMS)	65.92	1614		C15H26INO3Si2
V415	416	13.8163	NA160001 (classified unknown)	63.6	609		C16H38O6Si4
V416	417	13.8282	Galactose_1_5TMS	96.94	992
V417	418	14.0017	Unknown#bth-pae-056	97.6	883
V418	419	13.9829	5-Aminopentanoic-acid_2TMS	86.27	245
V419	420	14.0101	Fucose (1MEOX) (4TMS) MP	97.59	810	56196-05-5	C19H47NO5Si4
V420	421	14.0221	Fucose (1MEOX) (4TMS) MP	83.01	810	56196-05-5	C19H47NO5Si4
V421	422	14.028	NA	89.16	1910
V422	423	14.2262	Unknown#bth-pae-056	98.85	883
V423	424	14.1475	Unknown#bth-pae-056	98.32	883
V424	425	14.1239	Unknown#sst-cgl-A11	95.12	842
V425	426	14.1643	NA	88.12	1695
V426	427	14.1325	Lyxonic acid (5TMS)	83.27	908		C20H50O6Si5
V427	428	14.1172	Glucopyranose [-H20] (4TMS)	96.63	887		C18H44O6Si4
V428	429	14.0561	NA	99.07	2487
V429	430	14.1057	Methyl 3,6-anhydro-alpha-D-galactopyranoside (2TMS)	87.9	539		C13H28O5Si2
V430	431	14.1084	NA	89.35	767
V431	432	14.1212	Aconitic acid, cis- (3TMS)	88.98	862	55530-71-7	C15H30O6Si3
V432	433	14.1307	Unknown#sst-cgl-009	85.6	150
V433	434	14.1573	Lyxonic acid (5TMS)	85.49	908		C20H50O6Si5
V434	435	14.1696	Hexacosane, n-	97.46	1894		C26H54
V435	436	14.1639	Glycerol-3-phosphate (4TMS)	64.68	885		C15H41O6PSi4
V436	437	14.1654	Glycerol-3-phosphate (4TMS)	86.58	885		C15H41O6PSi4
V437	438	14.1786	Tryptamine, 5-hydroxy- (4TMS)	94.55	1804		C22H44N2OSi4
V438	439	14.2487	Lyxonic acid (5TMS)	77.33	908		C20H50O6Si5
V439	440	14.2834	Lyxonic acid (5TMS)	61.92	908		C20H50O6Si5
V440	441	14.2887	Lyxonic acid (5TMS)	79.39	908		C20H50O6Si5
V441	442	14.2497	Lyxonic acid (5TMS)	96.07	908		C20H50O6Si5
V442	443	14.3036	Vanillic acid (2TMS)	91.98	907		C14H24O4Si2
V443	444	14.3064	Siloxane	70.69	890
V444	445	14.3172	Galactose, 3,6-anhydro- (1MEOX) (3TMS)	80.4	757		C16H37NO5Si3
V445	446	14.3099	Galactose, 3,6-anhydro- (1MEOX) (3TMS)	89.26	757		C16H37NO5Si3
V446	447	14.3269	Cholesterol, 20alpha-hydroxy- (2TMS)	73.07	2435		C33H62O2Si2
V447	448	14.3253	Cholesterol, 20alpha-hydroxy- (2TMS)	74.74	2435		C33H62O2Si2
V448	449	14.3476	Unknown#sst-cgl-121	93.4	1915
V449	450	14.5011	similar to Fructose Derivate	97.87	961		C21H52O6Si5
V450	451	14.5198	similar to Fructose Derivate	97.75	961		C21H52O6Si5
V451	452	14.5191	NA	98.8	1895
V452	453	14.555	NA	95.59	1895
V453	454	14.5294	NA	98.17	2224
V454	455	14.5115	NA	93.33	978
V455	456	14.5115	NA	96.25	978
V456	457	14.5841	NA	89.96	929
V457	458	14.5966	NA	84.07	929
V458	459	14.622	Citric acid (4TMS)	95	975		C18H40O7Si4
V459	460	14.6236	NA	71.07	1160
V460	461	14.7284	Galactose_1_5TMS	98.2	992
V461	462	14.6581	Unknown#bth-pae-056	97.2	883
V462	463	14.6582	Pinitol, D- (5TMS)	97.44	994		C22H54O6Si5
V463	464	14.6884	Benzoic acid, 3,4-dihydroxy- (3TMS)	84.55	996		C16H30O4Si3
V464	465	14.7341	Tryptamine, 5-hydroxy- (4TMS)	98.29	1804		C22H44N2OSi4
V465	466	14.781	Tryptophan, 5-hydroxy- (3TMS) BP	96.05	1782		C20H36N2O3Si3
V466	467	14.8317	Fructose (1MEOX) (5TMS) BP	95.91	1108		C22H55NO6Si5
V467	468	14.8537	Unknown#bth-pae-010	95.13	59
V468	469	14.8348	Catechin (5TMS)	88.9	2169		C30H54O6Si5
V469	470	14.8517	NA	69.65	1045
V470	471	14.8893	Quinic acid (5TMS)	87.29	1043		C22H52O6Si5
V471	472	14.9372	Pyrazine, 2-hydroxy-3-methyl- (1TMS)	87.44	39		C8H14N2OSi
V472	473	14.9675	Tetradecanoic acid (1TMS)	80.31	1046		C17H36O2Si
V473	474	14.9762	Tryptamine, 5-hydroxy- (4TMS)	97.45	1804		C22H44N2OSi4
V474	475	15.0234	Sorbose (1MEOX) (5TMS) MP	94.79	1095		C22H55NO6Si5
V475	476	14.9774	Sorbose (1MEOX) (5TMS) MP	95.91	1095		C22H55NO6Si5
V476	477	14.9787	3-Hydroxytetradecanoic_acid_1MeO	95.46	1105
V477	478	14.985	NA	74.1	1974
V478	479	14.9858	Psicose (1MEOX) (5TMS) MP	97.69	1068		C22H55NO6Si5
V479	480	14.9866	Valine (1TMS)	98.98	37	7480-78-6	C8H19NO2Si
V480	481	14.988	Valine (1TMS)	79.82	37	7480-78-6	C8H19NO2Si
V481	482	14.9907	Dihydroxymalonic-acid_4TMS	90.54	404
V482	483	15.1689	Galactose (1MEOX) (5TMS) MP	90.96	1106		C22H55NO6Si5
V483	484	15.1504	Galactose (1MEOX) (5TMS) MP	92.76	1106		C22H55NO6Si5
V484	485	15.1676	NA	88.84	1384
V485	486	15.037	Anthranilic acid, 3-hydroxy- (3TMS)	74.9	1079		C16H31NO3Si3
V486	487	15.0779	Pyridoxal_2TMS	52.72	857
V487	488	15.1651	NA	86.75	1198
V488	489	15.1695	NA	76.76	1384
V489	490	15.1098	NA	77.34	491
V490	491	15.1506	NA244010	68.74	1777
V491	492	15.1522	Taxifolin (5TMS)	86.04	2231		C30H52O7Si5
V492	493	15.1674	NA	95.37	1459
V493	494	15.1657	NA	98.2	1895
V494	495	15.1644	NA	86.12	2272
V495	496	15.166	NA	96.33	962		C21H52O6Si5
V496	497	15.168	Cholesterol, 20alpha-hydroxy- (2TMS)	65.79	2435		C33H62O2Si2
V497	498	15.1715	NA244010	61.64	1777
V498	499	15.1689	NA244010	67.83	1777
V499	500	15.2521	Tyrosine (2TMS)	98.3	1139		C15H27NO3Si2
V500	501	15.2355	Tyrosine (2TMS)	85.02	1139		C15H27NO3Si2
V501	502	15.2996	Tyrosine, 3-iodo- (2TMS)	66.47	1614		C15H26INO3Si2
V502	503	15.2968	Unknown#sst-cgl-088	63.78	1322
V503	504	15.3296	NA	87.89	1198
V504	505	15.323	Galactose (1MEOX) (5TMS) MP	92.7	1106		C22H55NO6Si5
V505	506	15.3647	NA	93.46	1384
V506	507	15.3407	NA	75.41	1384
V507	508	15.3515	Nonadecane	99.8	1159	629-92-5	C19H40
V508	509	15.3763	Tricosane, n-	99.12	1672	638-67-5	C23H48
V509	510	15.4113	Lysine (4TMS)	85.77	1191	55429-07-7	C18H46N2O2Si4
V510	511	15.4094	Unknown#bth-pae-063	75.64	406
V511	512	15.4414	NA	99.48	1895
V512	513	15.4573	Galactose, 2-amino-2-deoxy-, D- (1MEOX) (5TMS)	92.17	1216		C19H48N2O5Si4
V513	514	15.4783	Glucuronic acid (1MEOX) (5TMS) MP	83.72	1210		C22H53NO7Si5
V514	515	15.4971	NA	33.9	2479
V515	516	15.5471	NA	39.35	2335
V516	517	15.5326	NA	39	1817
V517	518	15.5502	NA	75.26	1819
V518	519	15.562	Pinitol, D- (5TMS)	79.2	994		C22H54O6Si5
V519	520	15.6057	Tryptophan, 5-hydroxy- (3TMS) MP	96.93	1791		C20H36N2O3Si3
V520	521	15.6077	NA	94.56	156
V521	522	15.6229	Ononitol (5TMS)	94.73	1249		C22H54O6Si5
V522	523	15.6265	Sequoyitol, D- (5TMS)	92.66	1218		C22H54O6Si5
V523	524	15.6347	NA426001	94.89	2594
V524	525	15.7221	NA	94.79	2044
V525	526	15.6458	Unknown#bth-pae-056	97.3	883
V526	527	15.7356	Unknown#sst-cgl-131	81.98	2513
V527	528	15.6486	Unknown#bth-pae-056	95.08	883
V528	529	15.6321	Cinnamic acid, 4-hydroxy-, cis- (2TMS)	91.7	944		C15H24O3Si2
V529	530	15.6414	Gallic acid (4TMS)	91.84	1274	2078-17-3	C19H38O5Si4
V530	531	15.6517	NA	78.74	2378
V531	532	15.7068	NA	94.94	156
V532	533	15.7125	Hexacosane, n-	96.44	1894		C26H54
V533	534	15.7234	NA	85.79	2105
V534	535	15.7299	Glucopyranose, D- (5TMS)	98.76	1300		C21H52O6Si5
V535	536	15.8039	Resveratrol, trans- (3TMS)	52.19	1999		C23H36O3Si3
V536	537	15.8181	NA	32.02	2479
V537	538	15.8584	5-Aminopentanoic-acid_2TMS	58.6	245
V538	539	15.8856	Gulonic acid (6TMS)	92.43	1266		C24H60O7Si6
V539	540	15.8836	Gulonic acid (6TMS)	90.36	1266		C24H60O7Si6
V540	541	15.8877	Saccharic acid (6TMS)	81.96	1339		C24H58O8Si6
V541	542	15.8903	Saccharic acid (6TMS)	85.67	1339		C24H58O8Si6
V542	543	15.8783	Lyxonic acid (5TMS)	77.99	908		C20H50O6Si5
V543	544	15.912	Ononitol (5TMS)	96.8	1249		C22H54O6Si5
V544	545	15.9477	1,2,3-Propanetriol, 1-(4-hydroxy-3-methoxyphenyl)- (4TMS)	99.17	1342		C22H46O5Si4
V545	546	15.9897	Saccharic acid (6TMS)	92.23	1339		C24H58O8Si6
V546	547	16.0933	NA	98.18	1363
V547	548	16.1011	6-deoxy-Mannopyranose_4TMS	97.26	653
V548	549	16.0606	Asparagine [+CO2] (4TMS)	35.5	1273		C17H40N2O5Si4
V549	550	16.0933	NA	67.06	1365
V550	551	16.0937	NA	85.22	1365
V551	552	16.1339	Tricarballylic-acid_3TMS	53.82	839
V552	553	16.264	Tryptamine, 5-hydroxy- (4TMS)	95.76	1804		C22H44N2OSi4
V553	554	16.1958	Saccharic acid (6TMS)	92	1339		C24H58O8Si6
V554	555	16.3292	Heneicosanoic acid (1TMS)	96.46	1859		C24H50O2Si
V555	556	16.3296	Hexadecanoic acid (1TMS)	91.06	1391		C19H40O2Si
V556	557	16.3303	NA	97.9	1857
V557	558	16.3792	NA	98.6	1895
V558	559	16.3554	NA	96.75	2487
V559	560	16.358	NA	89.61	1812
V560	561	16.5169	Glucosamine, N-acetyl- (1MEOX) (4TMS)	90.13	1425		C21H51N2O9PSi4
V561	562	16.5312	NA	97.64	1895
V562	563	16.5395	similar to NA (Inositol like)	78.16	1277		C24H60O6Si6
V563	564	16.5392	Inositol, myo- (6TMS)	92.53	1440		C24H60O6Si6
V564	565	16.5921	2-Piperidinecarboxylic acid (1TMS)	98.79	170		C9H19NO2Si
V565	566	16.6079	NA	90.53	1384
V566	567	16.6491	NA	80.02	2216
V567	568	16.6453	similar to NA (Inositol like)	47.99	1277		C24H60O6Si6
V568	569	16.6734	Ferulic acid, trans- (2TMS)	80.14	1455		C16H26O4Si2
V569	570	16.6738	Ferulic acid, trans- (2TMS)	69.44	1455		C16H26O4Si2
V570	571	16.6927	Tryptophan, 5-hydroxy- (3TMS) BP	90.18	1782		C20H36N2O3Si3
V571	572	16.6827	Siloxane	90.86	2072
V572	573	16.733	Unknown#bth-pae-056	95.78	883
V573	574	16.7523	NA	99.2	2487
V574	575	16.81	NA	92.11	1384
V575	576	16.794	NA	91.75	1384
V576	577	16.8095	NA	81.11	1384
V577	578	16.8977	2-Piperidinecarboxylic acid (2TMS)	97.98	271	55255-44-2	C12H27NO2Si2
V578	579	16.853	Leucine, cyclo- (2TMS)	98.38	272	56273-05-3	C12H27NO2Si2
V579	580	16.8523	Hexacosane, n-	70.15	1894		C26H54
V580	581	16.8529	Hexacosane, n-	97.83	1894		C26H54
V581	582	16.8529	Eicosane, n-	95.32	1330	112-95-8	C20H42
V582	583	16.8837	Naringenin (1MEOX) (3TMS)	77.66	2118		C25H39NO5Si3
V583	584	16.8704	Naringenin (1MEOX) (3TMS)	69.47	2118		C25H39NO5Si3
V584	585	16.8731	Pyroglutamic acid (2TMS)	70.92	515	213608-51-6	C11H23NO3Si2
V585	586	16.9247	NA	98.7	2224
V586	587	16.9239	NA	92.47	2312
V587	588	16.9511	Naringenin (1MEOX) (3TMS)	83.49	2118		C25H39NO5Si3
V588	589	16.9414	NA	76.32	1537
V589	590	16.9959	NA	94.96	2466
V590	591	17.0008	NA	87.28	1047
V591	592	17.0744	Leucine, cyclo- (2TMS)	98.17	272	56273-05-3	C12H27NO2Si2
V592	593	17.0098	Pyroglutamic acid (2TMS)	95.14	515	213608-51-6	C11H23NO3Si2
V593	594	17.094	NA	73.73	1895
V594	595	17.0882	NA	98.95	1895
V595	596	17.1053	NA	98.91	1895
V596	597	17.1264	Hexacosane, n-	97.56	1894		C26H54
V597	598	17.1585	NA	86.82	411
V598	599	17.2044	Siloxane	96.23	1576
V599	600	17.2741	NA	98.37	2526
V600	601	17.2712	NA	79.79	1384
V601	602	17.3009	Phosphoric acid (3TMS)	91.97	185	10497-05-9	C9H27O4PSi3
V602	603	17.3272	NA	97.49	912
V603	604	17.3693	Docosane, n-	99.81	1582	629-97-0	C22H46
V604	605	17.4075	NA	97.17	1895
V605	606	17.4475	Indole-3-lactic acid (3TMS)	99.43	1556		C20H35NO3Si3
V606	607	17.4362	Octadecatrienoic acid methylester, 9,12,15-(Z,Z,Z)-, n-	93.96	1489	301-00-8	C19H32O2
V607	608	17.5798	NA	97.91	1895
V608	609	17.5833	Tyrosine (2TMS)	96.5	1139		C15H27NO3Si2
V609	610	17.5943	NA	72.32	1972
V610	611	17.6069	NA	95.04	1627
V611	612	17.5958	Tyrosine (2TMS)	85.63	1139		C15H27NO3Si2
V612	613	17.5704	Leucine, cyclo- (2TMS)	96.63	272	56273-05-3	C12H27NO2Si2
V613	614	17.5989	Leucine, cyclo- (2TMS)	71.43	272	56273-05-3	C12H27NO2Si2
V614	615	17.5989	Glucose, 2-amino-2-deoxy- (4TMS) BP	92.99	1202		C19H48N2O5Si4
V615	616	17.583	Siloxane	97.11	2072
V616	617	17.6082	Octadecanoic acid (1TMS)	90.54	1626		C21H44O2Si
V617	618	17.6082	Octadecanoic acid (1TMS)	82.07	1626		C21H44O2Si
V618	619	17.609	Unknown#sst-cgl-093	95.33	1414
V619	620	17.6228	Sinapic acid, cis- (2TMS)	87.62	1415		C17H28O5Si2
V620	621	17.663	Tryptophan, 5-hydroxy- (3TMS) BP	80.54	1782		C20H36N2O3Si3
V621	622	17.7372	similar to Pentasiloxane, dodecamethyl	72.99	129
V622	623	17.731	similar to Pentasiloxane, dodecamethyl	85.26	129
V623	624	17.6687	Tryptophan, 5-hydroxy- (3TMS) BP	92.71	1782		C20H36N2O3Si3
V624	625	17.798	NA	98.23	1895
V625	626	17.7181	NA	82.69	1486
V626	627	17.7666	NA	75.84	1486
V627	628	17.8501	Galactose, 2-amino-2-deoxy-, D- (1MEOX) (5TMS)	68.16	1216		C19H48N2O5Si4
V628	629	17.8496	Galactose, 2-amino-2-deoxy-, D- (1MEOX) (5TMS)	76.61	1216		C19H48N2O5Si4
V629	630	17.8546	NA	88.13	1773
V630	631	17.879	NA	75.92	1486
V631	632	17.8747	NA	98.72	2224
V632	633	17.8881	NA	86.74	1827
V633	634	17.9255	Unknown#sst-cgl-119	83.4	1862
V634	635	17.9754	NA	97.22	1895
V635	636	18.0165	Siloxane	96.96	1576
V636	637	18.0252	NA	80.88	2390
V637	638	18.0834	Unknown#sst-cgl-A15	55.57	1403
V638	639	18.0862	Gluconic acid, 2-amino-2-deoxy- (7TMS)	45.22	1385		C27H69NO6Si7
V639	640	18.1013	NA	97.54	1895
V640	641	18.2347	Unknown#sst-cgl-058	86.06	840
V641	642	18.1898	Unknown#sst-cgl-058	85.99	840
V642	643	18.2097	Unknown#sst-cgl-058	70.71	840
V643	644	18.2436	NA	97.99	1740
V644	645	18.2592	Caffeine	61.36	1051	58-08-2	C8H10N4O2
V645	646	18.3872	NA	88.84	1656
V646	647	18.3834	Siloxane	88.45	2072
V647	648	18.3942	NA	85.84	1816
V648	649	18.4174	NA	98.15	2423
V649	650	18.4245	NA	86.23	2390
V650	651	18.447	NA	92.57	1972
V651	652	18.4566	NA	85.38	2304
V652	653	18.4531	NA	92.22	1972
V653	654	18.4558	Kestose, 6- (11TMS)	93.64	2478		C51H120O16Si11
V654	655	18.5137	NA	99.01	1895
V655	656	18.5091	NA	95.35	1773
V656	657	18.6889	NA	97.29	1895
V657	658	18.5701	Glucose, 2-amino-2-deoxy- (4TMS) BP	95.37	1202		C19H48N2O5Si4
V658	659	18.6852	Unknown#bth-pae-056	96.64	883
V659	660	18.7066	Kestose, 6- (11TMS)	97.68	2478		C51H120O16Si11
V660	661	18.824	Kestose, 6- (11TMS)	97.67	2478		C51H120O16Si11
V661	662	18.6754	NA	95.87	2044
V662	663	18.716	Kestose, 6- (11TMS)	96.77	2478		C51H120O16Si11
V663	664	18.787	NA	88.68	2295
V664	665	18.7097	NA	85.95	2295
V665	666	18.7689	Siloxane	95.99	1800
V666	667	18.8352	Unknown#bth-pae-056	97.08	883
V667	668	18.8549	NA	98.71	2224
V668	669	18.8932	NA	97.46	1895
V669	670	18.8637	NA	64.98	1433
V670	671	18.9264	beta-Galactopyranosyl-1,3-arabinose, D- (1MEOX) (7TMS)	69.49	1832		C33H79NO10Si7
V671	672	18.9992	Galactose_1_5TMS	94.26	992
V672	673	19.0381	similar to Fructose Derivate	96.74	961		C21H52O6Si5
V673	674	19.0894	NA	95.76	1964
V674	675	18.9925	NA	88.09	1827
V675	676	19.2655	Glucopyranose [-H20] (4TMS)	96.56	887		C18H44O6Si4
V676	677	19.349	Galactose_1_5TMS	96.21	992
V677	678	19.2035	NA	94.76	1895
V678	679	19.3867	NA426001	96.62	2594
V679	680	19.3072	NA	98.94	1419
V680	681	19.2908	Unknown#sst-cgl-A11	92.28	842
V681	682	19.0367	NA	97.32	1895
V682	683	19.3021	NA	95.58	1459
V683	684	19.0172	NA	78.85	1835
V684	685	19.0432	2-Hydroxyhexadecanoic_acid_1MeO_1TMS	60.45	1495
V685	686	19.1323	Siloxane	97.5	2072
V686	687	19.1855	NA	92.88	1865
V687	688	19.3042	NA	74.44	2295
V688	689	19.2949	Unknown#sst-cgl-A11	75.12	842
V689	690	19.3001	2-Piperidinecarboxylic acid (1TMS)	91.87	170		C9H19NO2Si
V690	691	19.4035	Salicylic acid-glucopyranoside (5TMS)	90.04	1881		C28H56O8Si5
V691	692	19.4071	NA	78.03	2275
V692	693	19.4321	NA259001	95.34	1886
V693	694	19.4269	Catechol_2TMS	81.03	215
V694	695	19.4581	2-Piperidinecarboxylic acid (1TMS)	94.63	170		C9H19NO2Si
V695	696	19.4692	Siloxane	97.7	1892
V696	697	19.4636	NA	72.3	1740
V697	698	19.5006	Unknown#bth-pae-056	97.13	883
V698	699	19.5748	Unknown#sst-cgl-065	29.06	940
V699	700	19.6127	NA	84.41	1895
V700	701	19.6139	Daidzein (2TMS)	35.02	2146		C21H26O4Si2
V701	702	19.6671	NA	94.11	1910
V702	703	19.7105	NA	95.2	1910
V703	704	19.6948	Kestose, 6- (11TMS)	95.71	2478		C51H120O16Si11
V704	705	19.6945	NA	83.92	2295
V705	706	19.7403	NA	98.79	1895
V706	707	19.9676	NA	98.7	2224
V707	708	20.0493	NA	92.14	1895
V708	709	20.0955	NA	98.12	1895
V709	710	20.0388	beta-Galactopyranosyl-1,3-arabinose, D- (1MEOX) (7TMS)	98.08	1832		C33H79NO10Si7
V710	711	19.8974	6-deoxy-Mannopyranose_4TMS	97.24	653
V711	712	19.833	Shikimic acid (4TMS)	87.92	959		C19H42O5Si4
V712	713	20.2342	NA	96.28	1419
V713	714	19.6982	NA	96.07	1974
V714	715	19.829	NA	87.49	2479
V715	716	19.8355	NA	86.39	2479
V716	717	19.912	NA	98.04	1964
V717	718	19.8538	Unknown#bth-pae-056	97.4	883
V718	719	19.8511	NA	83.44	2390
V719	720	19.8489	NA	96.35	1943
V720	721	19.8605	20|0_14|0_Mycolic_acid_1MeO	67.9	2556
V721	722	19.9816	NA	87.2	2295
V722	723	20.0234	NA	90.24	2295
V723	724	20.0306	Kestose, 6- (11TMS)	91.07	2478		C51H120O16Si11
V724	725	19.9979	NA	98.7	1964
V725	726	20.0897	NA	96.36	1943
V726	727	20.085	NA	82.92	2390
V727	728	20.122	Siloxane	96.25	1892
V728	729	20.373	NA	87.81	2295
V729	730	20.2602	NA	90.48	2295
V730	731	20.241	NA	96.26	1972
V731	732	20.1867	NA	92.15	1972
V732	733	20.245	NA	92.82	2295
V733	734	20.2499	NA	73.85	2390
V734	735	20.2432	NA	81.87	2390
V735	736	20.2877	NA	86.32	1974
V736	737	20.2943	NA	98.5	2044
V737	738	20.6314	beta-Galactopyranosyl-1,3-arabinose, D- (1MEOX) (7TMS)	98.32	1832		C33H79NO10Si7
V738	739	20.3641	Unknown#sst-cgl-122	98.96	1935
V739	740	20.8693	NA	90.27	1895
V740	741	20.7397	beta-Galactopyranosyl-1,3-arabinose, D- (1MEOX) (7TMS)	95.24	1832		C33H79NO10Si7
V741	742	20.7377	NA	88.06	2149
V742	743	20.364	NA277011	97.15	2057
V743	744	20.7867	NA	97.56	2522
V744	745	20.4917	NA	98.09	1895
V745	746	20.4031	NA	89.96	2221
V746	747	20.7439	NA	98.47	1895
V747	748	20.3617	NA	97.04	1895
V748	749	20.8031	NA	98.44	2265
V749	750	20.5089	Shikimic acid (4TMS)	88.58	959		C19H42O5Si4
V750	751	20.4551	NA	95.7	2522
V751	752	20.3082	Resveratrol, cis- (3TMS)	99.11	1754		C23H36O3Si3
V752	753	20.3402	D317120	95.25	2313
V753	754	20.3732	NA	97.68	2044
V754	755	20.3707	Unknown#bth-pae-056	94.23	883
V755	756	20.5399	NA	92.35	2295
V756	757	20.584	Resveratrol, trans- (3TMS)	52.96	1999		C23H36O3Si3
V757	758	20.8665	NA	94.77	2295
V758	759	20.8687	NA	97.65	2522
V759	760	20.8767	beta-Galactopyranosyl-1,3-arabinose, D- (1MEOX) (7TMS)	95.31	1832		C33H79NO10Si7
V760	761	20.9007	NA	94.12	1518
V761	762	20.8956	Lanosterol, 24,25-dihydro- (1TMS)	78.02	2422		C33H60OSi
V762	763	20.9297	Catechin (5TMS)	94.86	2169		C30H54O6Si5
V763	764	20.9289	Epinephrine (3TMS)	79.43	1007		C18H37NO3Si3
V764	765	20.9657	NA	74.02	2295
V765	766	21.0397	NA	97.58	1895
V766	767	21.0778	Unknown#sst-cgl-010a	90.33	151
V767	768	21.0523	Catechin (5TMS)	95.94	2169		C30H54O6Si5
V768	769	21.2101	Resveratrol, cis- (3TMS)	80.46	1754		C23H36O3Si3
V769	770	21.2063	Resveratrol, cis- (3TMS)	81.11	1754		C23H36O3Si3
V770	771	21.1389	Resveratrol, cis- (3TMS)	76.92	1754		C23H36O3Si3
V771	772	21.1857	Propanoic acid, 2-amino-3-phosphono- (4TMS)	78.09	896		C15H40NO5PSi4
V772	773	21.1905	Propanoic acid, 2-amino-3-phosphono- (4TMS)	81.59	896		C15H40NO5PSi4
V773	774	21.2769	1,2,3-Propanetriol, 1-(4-hydroxy-3-methoxyphenyl)- (4TMS)	99.07	1342		C22H46O5Si4
V774	775	21.2568	1,2,3-Propanetriol, 1-(4-hydroxy-3-methoxyphenyl)- (4TMS)	90.94	1342		C22H46O5Si4
V775	776	21.2626	Anthranilic acid, 3-hydroxy- (3TMS)	72.93	1079		C16H31NO3Si3
V776	777	21.3467	NA	96.98	2219
V777	778	21.4654	1,2,3-Propanetriol, 1-(4-hydroxy-3-methoxyphenyl)- (4TMS)	98.9	1342		C22H46O5Si4

## Sheet: Hydroponics data
Species	Treatment	Block	Diameter (mm)	DW (g)	RTD (g.cm3)	SRL (mm.g)	SA (cm2)	Vol (cm3)	RDMC (mg.g)	Rnitrogen(%)	Rcarbon(%)	Exuded C (mg.L)	ExC rate (mg.gDW.hr)	Batch	V001	V002	V003	V004	V005	V006	V007	V008	V009	V010	V011	V012	V013	V014	V015	V016	V017	V018	V019	V020	V021	V022	V023	V024	V025	V026	V027	V028	V029	V030	V031	V032	V033	V034	V035
Holcus lanatus	Damage	A	0.2962	0.7	6.18143	8968.54	584.271	4.327	137.795	0.7	45.55	402.6	28.7571	B1	113752	100788	30688	389007	411747	44951.7	96490.5	31632.9	410004	408723	7484.82	9676.18	14735.9	13552.3	16770.5	17936.4	17688.4	6544.81	8718.5	26874.7	349328	387933	136818	81786.7	40304.7	4.88433e+06	15560.3	1.69405e+06	1.47892e+06	49737.8	32404.6	76451.3	321999	52290.7	8.35531e+06
Holcus lanatus	Damage	B	0.2941	0.76	4.93684	7267.29	510.293	3.752	158.004	0.56	45.04	431.3	28.375	B2	98912.1	103973	22518.3	136752	160400	36688.5	103828	29244.6	329786	327953	5073.68	5397.54	13228.9	7813.15	13361.9	14567.7	9294.28	8871.93	8867.12	24986.4	482738	598232	163377	98546.1	26015.3	3.78084e+06	101801	1.58478e+06	1.82837e+06	54683.8	40747	32111.3	166162	23390.8	3.67817e+06
Holcus lanatus	Damage	C	0.365	0.91	6.21868	5942.74	620.126	5.659	133.627	0.63	45.5	541.2	29.7363	B2	57828.5	57369.8	14947.5	108618	119773	39546.4	50226.7	22735.8	300257	300980	5894.78	5490.87	8268.7	5641.78	3780.95	12120.3	9889.56	7487.42	8947.84	21520.6	341850	346416	86944.3	38451.6	19157.3	2.14436e+06	74569.8	1.13436e+06	1.23892e+06	37953	29054.5	59674.8	265601	19412.4	5.10497e+06
Holcus lanatus	Damage	D	0.2798	1.24	4.70323	7649.97	833.819	5.832	163.373	0.59	45.74	468.3	18.8831	B2	51443	48951.3	12156.8	97936.6	94046.1	21574.8	59861.9	19994.9	218165	214558	4412.97	4015.15	4909.34	5496.89	2800.8	6881.23	7834.38	5415.55	5689.66	15588	116654	48120.7	80778.2	13085.2	20749.7	2.79636e+06	92780.7	1.13155e+06	1.22452e+06	36168	27535.6	19254	289860	22064.2	5.4457e+06
Holcus lanatus	Damage	E	0.342	1.32	5.15076	5605.55	795.081	6.799	144.896	0.52	45.17	488.9	18.5189	B2	62003	64770.1	12363.7	86867.2	91250.7	26224	77784.6	96041.9	184071	183466	4114.5	4125.31	6556.81	6702.75	8633.69	9196.56	3758.2	5082.63	4666.48	13215.1	326813	314146	92659.5	62961.7	14006.5	2.12561e+06	46825.2	644976	685434	23302.2	16447.2	31102.1	375481	9331.72	7.77989e+06
Holcus lanatus	H0	A	0.2929	1.04	4.50865	6690.78	640.301	4.689	153.619	0.59	45.29	63.67	3.06106	B2	43239.5	37116.4	10887.1	57303.8	65092.6	29578.5	27491.3	16941.7	276271	274813	6896.44	5867.89	7509.54	3672.13	12162.4	12960.4	12708.7	7340.11	7245.12	21778.1	138985	57201.2	119278	79307.1	10316.2	1.40179e+06	113781	300161	292666	6729.27	6547.81	6146.46	453862	266798	8.84283e+06
Holcus lanatus	H0	B	0.3004	0.81	5.65185	7973.62	609.532	4.578	142.105	0.71	45.26	20.27	1.25123	B2	19395.1	14986.7	13581.1	19569.2	31530.8	38957.7	8317.83	8566.08	387749	373380	7567.66	9121.79	7489.71	5425.03	16638.1	15247.5	15854.1	11088.2	11185.2	30143.4	183589	78724.2	129642	74863	8769.46	904930	48691.1	91135.3	96726	10999.4	5793.01	5502.53	186910	17951.1	3.65161e+06
Holcus lanatus	H0	C	0.3116	1.13	5.1823	6795.07	751.706	5.856	160.511	0.66	44.95	42.94	1.9	B1	35266.3	40227.6	15545.7	36510.6	40360.9	30433.7	19162.4	17133.6	260710	257306	6236.14	5617.18	6006.85	8462.79	14160.6	13915.5	11046.5	6824.88	6008.76	17376	123356	74100.8	77658.9	101009	5602.68	804998	42184.8	112467	124387	6492.17	10629.9	2979.08	159821	8084.11	2.348e+06
Holcus lanatus	H0	D	0.3014	1.25	5.0376	7058.85	835.606	6.297	154.703	0.64	46.75	52.77	2.1108	B2	29657.1	30168.2	10522.5	22370.5	32891.7	27137.9	6995.96	6783.95	226449	223857	5500.64	5060.55	3485.76	4251.08	8341.75	10801.6	9508.83	5703.94	5705.36	15259.2	122762	54949.5	77440.3	53605.1	6670.21	783786	26208.9	34430.9	35354.9	7226.2	6830.65	4217.55	21799.4	8281.91	475260
Holcus lanatus	H0	E	0.3256	1.05	6.63238	7964.74	855.504	6.964	145.429	0.56	45.44	34.41	1.63857	B1	36663	49407.8	16154	47311.3	74531.2	29753.2	13485.2	9297.15	298858	288460	7704.52	6387.25	6928.61	9325.29	13561	12730.8	11987.4	6711.95	6937.85	21604.5	224147	135057	156677	130241	12729.8	820890	40775	93932.5	104178	17053.2	10152.8	4941.65	127554	18295.4	2.85892e+06
Holcus lanatus	H3	A	0.3323	0.89	5.50225	6343.73	589.444	4.897	141.946	0.62	43.15	6.518	0.36618	B1	14512.8	8763.93	18717.1	31294.2	27960.9	37669.5	8207	6438.65	363908	339181	8177.07	8507.42	7994.36	12160.9	15885.9	15547.1	15754.8	11322.1	12249	27586.3	140901	3720.94	108123	127278	5779.08	331383	40520.3	38806.9	19355.5	19555.3	13105.1	4487.19	9899.19	42971.6	130990
Holcus lanatus	H3	B	0.2751	0.77	4.91299	8268.33	550.178	3.783	169.978	0.75	45.59	5.263	0.341753	B2	5081.89	10947.8	8031.97	18466.4	35145.2	42916	5534.34	4852.4	369033	368511	9029.88	8825.58	13485.6	10852.4	18567.3	20796.1	15517.9	10613.9	10912.8	29157.9	189741	79237.3	124708	110557	4522.64	353161	54899.9	26484.8	21337	12316.6	11303	3138.36	5751.9	50887	148710
Holcus lanatus	H3	C	0.2492	0.49	4.06735	8341.18	319.95	1.993	176.895	0.66	45.19	7.389	0.75398	B1	15972.5	15445.3	9536.15	41582.4	48224.5	64725.5	4389.9	4312.83	645053	611980	16646.3	13854.4	19880.9	19594.5	33657.3	33770.9	28006.6	17819.8	20483.3	47301.6	303845	65655.6	133092	53001.4	6823.27	916219	58488.2	67415	38086.5	21767.8	21558.5	5403.95	15526.3	47583.1	165676
Holcus lanatus	H3	D	0.3177	1.13	6.1885	7805.35	880.41	6.993	150.466	0.75	44.28	9.069	0.401283	B2	12475.2	12549	8221.53	17664.7	27084	24475.9	6462.11	6002.4	265113	265364	5821.43	5999.69	9472.37	9674.12	12486.6	12854.8	11440.3	7655.71	9099.85	19344	128925	53711.6	115524	87561	3350.49	306375	28847.2	17839.3	22169.7	8297.19	9125.77	3705.26	6492.4	28882.2	143319
Holcus lanatus	H3	E	0.3094	1.05	5.19143	6904.41	704.688	5.451	142.469	0.62	45.08	7.953	0.378714	B2	5973	9817.09	8127.8	15589	28019.7	32310.3	6703.65	7899.78	274955	269856	7436.24	7568.88	8971.57	4833.41	11473.2	10883.9	9560.98	7870.95	8194.9	17040.5	140283	59333.8	86398.4	112587	3031.58	299658	42297.2	27359.7	24775.5	8322.99	7005.35	3021.16	5184.11	34899.9	175677
Holcus lanatus	H7	A	0.385	1.47	6.83197	5869.37	1043.51	10.043	138.158	0.78	45.08	10.51	0.357483	B1	6298.46	5396.8	7907.85	10526.4	12597.5	21652.4	10699.2	6968.61	180772	178187	5118.2	4476.28	5340.84	6562.86	9121	9519.78	7915.3	4792.3	5554.95	11587	54536.3	67947.4	76482.7	69581.6	2450.85	142279	20469.3	18444.4	12405.1	5951.23	5559.06	1203.96	5492.84	26493.7	81582.7
Holcus lanatus	H7	B	0.2866	0.81	6.75802	10474.1	763.973	5.474	124.807	0.6	44.84	8.605	0.531173	B1	6504.38	7046.6	4302.07	12005.4	13246.2	37480.6	4330.57	2598.66	358185	364199	8248.1	7779.33	10083	11228.8	15033.4	14204.1	14750.6	8297.16	9493.92	24233.6	55596.3	145173	124173	77029.3	3890.02	188807	25251.7	21261.7	14822.8	9289.76	9499.19	3524.12	9586.31	66306.4	55413.3
Holcus lanatus	H7	C	0.3135	1.05	7.13905	9249.02	956.447	7.496	147.472	0.6	45.11	11.34	0.54	B2	3967.58	7364.8	8781.8	14176.4	26189.1	31094.4	11178.5	12913	282590	281936	7781.7	7077.06	5308.67	4524	12197.7	11936.1	10480.3	8871.81	8597.77	21677.2	140302	59290.5	120733	107767	3729.92	329213	52694.2	28328.2	15744.5	7215.24	7103.49	2660.06	4743.14	33490.8	150087
Holcus lanatus	H7	D	0.3041	1.2	5.46667	7526.06	862.863	6.56	158.103	0.52	45.06	8.251	0.343792	B1	6368.66	8465.96	18556.6	10358.8	13858.1	24464.9	12974.1	7152.73	214802	215813	5344.85	5525.47	7679.43	8176.1	11712	12220.4	9024.06	7256.48	7734.7	18820.7	26893.7	106329	100503	71706.7	2655.73	179080	19386.9	17611.5	16827.7	9205.09	9357.88	2259.14	6708.27	29506.5	201628
Holcus lanatus	H7	E	0.3373	1.36	5.82574	6520.02	939.595	7.923	154.02	0.8	44.5	9.484	0.348676	B1	7047.49	6194.35	17027.5	18115.9	17019.8	25298.1	6658.34	5106.98	227296	211054	5751.5	5721.93	7689.51	10546.7	9569.45	9905.22	8618.57	6577.42	7516.27	16030.9	113337	53037.8	88639.2	68328.2	6584.64	150774	16628.2	15856.1	10899	11612	8417.68	2575.75	6005.83	31353.5	63138.5
Rumex acetosa	Damage	A	0.2056	1.38	1.89493	5709.94	508.851	2.615	330.935	0.66	44.57	302.7	10.9674	B1	21024.6	17760.6	18297.9	55996.8	53791.4	22725.5	35514.1	34890.4	207412	189124	5056.63	5043.2	6128.32	5330.04	9908.58	7900.62	10139.6	5737.1	6679.71	13719.7	313823	58406.6	93352.4	90686.7	18355.1	2.38093e+06	31823.5	152544	168971	15676.3	9458.16	3536.51	49750.5	4846.45	1.08585e+06
Rumex acetosa	Damage	B	0.2069	0.95	2.45579	7307.12	451.11	2.333	346.715	0.64	43.73	382	20.1053	B2	21847.4	19568	14908.8	56449	65638.2	32765.2	42371.3	14615	276760	276240	6123.16	5664.44	8003.28	3658.93	4677.08	13288.5	12230.7	8120.51	7287.52	20146	392815	345189	119236	95562.6	16542.9	2.23271e+06	57350.9	241202	260168	18444.9	14415.9	5898.74	310153	10467.2	6.02011e+06
Rumex acetosa	Damage	C	0.2686	1.18	3.42373	6040.42	601.563	4.04	485.597	0.94	44.31	157.5	6.67373	B1	27658.2	28018.8	20606.2	57966.4	50608.8	27419.1	26906.4	27658.9	255977	250669	6990.21	7320.34	6853.73	7173.17	9934.28	9598.35	11814	5052.21	5371.55	18015.2	286978	131991	111668	91678.8	20113.2	2.05388e+06	58510.9	199945	229412	14191	10786.6	4498.58	55341.9	5375.49	1.20153e+06
Rumex acetosa	Damage	D	0.2825	1.95	2.11538	3376.33	584.226	4.125	300	0.73	43.92	13.14	0.336923	B2	11108.5	10217.6	7974.23	28573.9	35421.4	12195.3	24223.6	23985	131611	127872	2639.4	2905.04	3032.25	2723.57	3494.7	5380.95	7902.53	3299.38	3744.11	9077.4	218649	264098	62149.8	49048.4	7716.56	1.10688e+06	23892.7	99912	119466	7766.97	5670.15	2720.08	28641.4	2506.84	789692
Rumex acetosa	Damage	E	0.3125	1.59	2.67044	3482.63	543.579	4.246	285.458	0.62	43.52	6.264	0.196981	B1	22813.2	21058	13767	70641.5	63717.2	19676.3	35701.4	37811.8	185373	171783	4242.89	3554.49	7658.09	6729.26	3493.18	8148.76	11481.8	2999.85	3371.07	15217.2	213356	17750.4	51948	72702.5	13871.4	2.44309e+06	35191	221734	227895	12089.4	9851.41	2389.12	72048.2	5724.22	1.2908e+06
Rumex acetosa	H0	A	0.2125	1.49	2.82953	7981.61	793.798	4.216	252.971	0.73	44.4	11.56	0.387919	B1	32735.3	27627	11686.3	23168.8	22608.7	27490.2	3247.21	2913.49	203263	189314	5250.3	5305.15	5120.04	6636.34	11060	9502.84	10871.6	5660.76	6129.82	15621.5	96830.9	7525.46	44549.4	52602.9	4223.68	403770	21524.6	55485.9	63158.5	10449.3	8119.4	1996.41	25482.8	5798.44	514098
Rumex acetosa	H0	B	0.2724	1.63	5.0865	8725.46	1217.29	8.291	226.389	1.1	45.82	11.53	0.353681	B2	21804.1	21468	12553.6	8033.59	14595.2	19371.5	3540.33	2990.73	172814	171100	4709.27	4792.56	4474.62	4487	5647.88	6318.22	7081.98	4465.84	4699.01	10424.5	95448.2	43185.9	82651.2	90202.3	2937.36	389424	45470.7	34665.4	44857.1	4093.49	2915.61	1688.64	28982.4	3742.83	594132
Rumex acetosa	H0	C	0.3048	1.54	3.99026	5470.11	806.569	6.145	231.928	0.73	44.77	15.83	0.513961	B2	10122.7	9852.74	8949.53	7677.01	10265	24424.9	5595.23	5843.12	194306	189457	4746.89	4597.09	5160.85	5452.17	9012.19	9218.38	7780.06	6106.18	5985.26	14555.1	107903	53112.2	69996.5	11940.3	3705.99	361148	22109	15493.4	6575.88	6939.2	4691.28	2013.86	14497.6	7384.76	319297
Rumex acetosa	H0	D	0.3006	2.1	2.23429	3148.28	624.336	4.692	289.256	0.77	43.85	524.7	12.4929	B2	8626.52	6910.05	7058.59	8472	13559.9	14476.7	3614.32	3504.71	140316	137892	3401.86	3595.74	3102.25	3017.96	7039.04	6220.03	5140.68	4314.26	4456.18	10809.7	85204.8	44755.6	65508.6	49652.1	3143.66	456628	20591	15401.9	25977	3967.71	4372.26	1309.41	16150.7	2472.56	547959
Rumex acetosa	H0	E	0.3322	1.13	4.71062	5434.66	640.921	5.323	241.453	0.83	44.4	430.4	19.0442	B2	41328.5	40933.8	7166.85	15986.9	25395.3	26058.3	3792.09	3908.73	274692	273714	5940.02	5951.05	7138.16	6158.96	10904.9	8740.47	8662.19	6720.73	7347.91	20653.8	130230	55075.8	125250	94726.2	5544.1	777816	35966	51143.7	72379.3	7026.19	7482.16	2919.42	15783.8	3523.56	438312
Rumex acetosa	H3	A	0.2485	1.91	2.3466	4836.3	721.281	4.482	262.363	0.77	44.67	5.731	0.150026	B1	3462.27	3079.07	6740.34	8505.43	10681.6	17439.9	1577.61	1022.71	160588	151582	3966.33	3601.52	5924.07	7321.81	5672.24	6838.57	6428.93	4288.22	4733.95	11623.6	97590.7	56414.5	76729.6	65467.5	5203.46	104392	17613.8	16003.3	7678.62	6086.17	4760.35	1162.03	4170.64	21536.5	211711
Rumex acetosa	H3	B	0.2675	1.04	2.49615	4441.31	388.192	2.596	255.528	0.88	44.96	3.96	0.190385	B2	3056.19	5073.08	7652.95	12913.1	22038.4	27997	4231.09	4349.73	277244	277069	5867.87	6435	9395.75	8035.94	7449.64	7930.04	8199.12	6471.94	5673.62	17741.1	139431	57680.3	128840	90641.5	3160.49	250950	34309.6	18117.2	18189.2	6763.54	6311.59	3806.47	5001.52	47135.3	499293
Rumex acetosa	H3	C	0.2775	1.82	1.98462	3282.51	520.746	3.612	203.125	0.76	44.43	3.762	0.103352	B2	1512.34	3415.11	4227.44	5594.91	11562.7	17531.9	2912.38	2581.98	160920	160918	3968.69	3506.67	4314.34	3256.35	8330.66	7713.95	7299.2	5408.91	5362.34	12211.2	79636	32894.7	43359.4	33804.4	1684.33	152243	25568.2	9261.02	7941.41	5110.01	4186.76	1481.85	2247.63	22133.2	155355
Rumex acetosa	H3	D	0.3404	1.58	3.79304	4168.44	704.299	5.993	268.251	0.81	43.96	5.57	0.176266	B2	1902.31	3815.47	6068.56	7532.66	13954.8	19613.2	1938.77	2090.85	178134	175333	4910.72	5198.46	5386.59	4501.45	7392.84	9870.02	6640.52	6069.86	6315.23	11882.6	91603.9	37793.7	57412	69336	1786.57	179888	28287.1	14294.2	10831.9	5909.33	5466.53	1753.62	12383.1	24076	326541
Rumex acetosa	H3	E	0.3024	1.73	4.52254	6296.9	1034.94	7.824	230.667	0.93	45.43	4.327	0.125058	B1	4511.13	4196.08	3082.63	6205.16	7800.25	18040.4	1629.13	1377.96	160252	157567	4075.36	3812.87	5425.91	7366.85	6739.21	6774.62	7324.4	4349.42	4079.72	10006.3	69424.4	46990	60951.5	63829.8	2431.73	257004	19649.2	20406.9	22918.1	4573.8	4251.89	896.781	4734.95	13305.7	138993
Rumex acetosa	H7	A	0.2382	1.84	2.77391	6223.75	857.06	5.104	116.974	0.88	44.67	6.551	0.178016	B1	3755.74	2966.86	9339.56	11254.4	12043.9	17940.1	2257.36	1698.41	179205	168114	4285.23	4112.82	5006.99	5322.34	8848.5	8057.41	7644.56	4512.06	4766.09	12585.3	92465.5	49204	72522.4	60232.4	5471.66	130058	14116.3	13375.6	10253.5	8224.08	6047.04	1348.19	4567.24	22562.2	164636
Rumex acetosa	H7	B	0.24	0.87	2.65747	5876.16	385.424	2.312	153.439	1.11	45.18	4.695	0.269828	B2	3045.08	4787.78	20201.3	15849	30124.5	33964.4	6443.71	6740.82	342527	343227	7748.15	8231.91	9855.09	10667	18505.4	17337	20243.8	12263.3	13277.2	30503.6	166880	69240.4	156177	118157	3816.7	341375	41688.7	25262.1	36031.1	13021.1	14296.9	4411.54	23409.7	48442.7	491136
Rumex acetosa	H7	C	0.2835	1.75	2.42571	3842.64	598.933	4.245	172.925	0.79	44.43	6.295	0.179857	B2	2689.26	2048.16	8983.15	6803.23	12765.3	16875.4	3092.1	2874.76	168295	164161	4583.36	4899.87	6008.89	5716.09	5752.5	6160.04	6146.3	4535.74	4798.89	10752.1	82643.5	34109.4	72367.2	72531.3	2044.83	156348	39652.5	25697.2	17093.3	5326.1	5419.09	1798.59	30525.2	19439.8	614131
Rumex acetosa	H7	D	0.2641	1.55	2.77161	5058.55	650.573	4.296	265.866	0.82	45.35	11.28	0.363871	B1	2513.66	3673.78	11157.5	6405.68	16060.2	22073.5	2530.53	1274.44	204376	194383	4354.23	3899.21	7463.98	11553	8992.61	7347.55	8796.84	5176.26	5280.87	15176.3	141844	86992.9	90749.4	71987	6938.13	120070	18064.1	14835.6	13151.6	9633.69	8171.5	1506.51	5259.56	31738.6	180271
Rumex acetosa	H7	E	0.2684	2.08	1.69279	2992.98	524.842	3.521	332.268	0.94	44.52	15.74	0.378365	B2	1374.98	2105.83	5730.45	6815.3	10301.3	14702.6	1784.4	1899.37	130398	127366	3668.67	3161.24	3898.75	3345.72	5938.09	5174.6	5714.93	4974.5	4857.29	10868.2	69641.5	28809.1	61485.2	42063.8	1258.71	136804	18104.2	8815.69	19775.4	4443.35	3665.83	1303	8989.09	19378.4	258416
Trifolium repens	Damage	A	0.2583	0.42	7.17857	13700.6	466.885	3.015	137.705	2.1	47.48	235.6	28.0476	B1	27545.2	33157.6	52875.6	251353	193344	75259.1	18599.6	26450.9	654215	620387	15439.1	14203	23134.7	25865.3	24958.7	21835.5	23047.5	18922.7	19697.5	46993.2	845382	751979	373255	289463	82525.6	5.68459e+06	202320	1.58367e+06	1.82945e+06	74368	47232.7	62724.4	323374	21991.9	7.7694e+06
Trifolium repens	Damage	B	0.2323	0.27	6.84815	16152.7	318.292	1.849	104.247	2.31	48.34	164	30.3704	B1	23253.1	47625.6	80119.8	190008	196220	110880	31333.9	24283.9	1.08333e+06	1.0196e+06	25322.6	22791.9	31010.3	36310	25116	46154.5	33581.9	29712.6	24716.1	83322.8	1.17334e+06	887370	545679	438385	125413	5.57538e+06	613616	2.42165e+06	2.80822e+06	91851.1	88728.2	63232.3	348726	23793.3	8.04199e+06
Trifolium repens	Damage	C	0.2589	0.64	7.12188	13526.5	704.147	4.558	129.555	1.77	46.65	517.7	40.4453	B1	101527	96973.7	38026.2	279289	330090	51405.7	23381.7	15836.4	416337	419631	9057.89	9440.62	14114.5	13901.6	24547.8	25170.1	24356.7	12438.1	13655.8	33610.1	346121	541588	248756	200843	78290.9	4.88617e+06	169695	2.27844e+06	2.50255e+06	66417.4	51500.9	55854.6	379536	34188.7	8.84118e+06
Trifolium repens	Damage	D	0.2203	0.46	4.4587	11700.8	372.475	2.051	261.364	2.28	47.18	478.1	51.9674	B2	81103	70112.6	45951.2	396701	425075	60008	35014	36760.8	556613	564135	11320	11579.7	23952.2	10212.8	3597.16	26002.8	33389.2	17085.5	17151.3	43308.4	954754	923885	235725	179787	98732.9	5.48515e+06	142543	1.20554e+06	1.3458e+06	38400.9	31888.5	39977.5	0.935096	79379	9.4481e+06
Trifolium repens	Damage	E	NA	0.46	NA	NA	NA	NA	280.488	2.23	48.05	259.7	28.2283	B1	203706	165724	51047.9	264483	265804	65383.4	18115.8	15873.1	627672	580840	12754.1	14837.7	20963.2	22006.8	13519.1	21170.4	23602	21710.1	21808.6	39781	527675	347789	401923	438331	63840	5.79154e+06	412328	2.07437e+06	2.21091e+06	87380	56439.3	89058.6	379841	25481.9	9.13153e+06
Trifolium repens	H0	A	NA	0.64	NA	NA	NA	NA	130.612	2.1	47.6	28.13	2.19766	B1	30985.5	23722.6	30177.4	37474.3	31832.9	51866.9	7005.26	5540.25	488526	455288	11967.3	11321.4	13148.9	14997.8	23868.9	21060.7	18861.2	13842	14463	35931.6	222503	1472.01	186240	241021	9961.31	841771	81190.6	153227	164321	19610.7	15407.5	11526.9	11878.3	28849.6	1.05992e+06
Trifolium repens	H0	B	0.2285	0.64	4.55625	11114.4	510.542	2.916	130.612	2.33	49.59	33.47	4.29103	B2	127587	122412	28550.7	59955.9	72678.1	77026	11551.3	13893	722907	729729	15734.4	15707.3	15708.8	16611.2	29541.8	26779.4	22952.6	14207.2	15487.4	49630.7	414241	199426	393898	359188	15625.1	1.88689e+06	134423	299224	360595	15622.8	19782	20320.2	187901	37389.2	3.2875e+06
Trifolium repens	H0	C	0.2208	0.39	3.48205	9088.36	245.918	1.358	129.139	1.99	47.72	18.5	3.18966	B1	37597.6	28517.9	84228.1	119344	104769	112004	11658.2	8567.22	1.04825e+06	973898	24328.2	23810.5	27269.6	29071.9	50122	40880.8	49621.7	32846.6	29762.4	75357.3	517765	139682	406755	450132	28249	2.02132e+06	208963	443665	483139	57364	34961.1	47514.6	70782.3	71721.1	1.6422e+06
Trifolium repens	H0	D	0.2382	0.29	8.40345	18850.9	409.139	2.437	226.562	2.11	47.45	28.53	3.47927	B2	11896.1	13640.8	32121.2	38670.3	61374.2	70952.2	11147.8	12284.8	702107	693780	14331.3	15569.6	16150.9	10513.4	30302.6	31300.9	28868.3	21398.6	20885	50744.1	405270	200003	378707	374647	15793	1.4654e+06	135471	292068	297548	19059.4	14560.3	8088.78	32277.3	29725.2	1.11251e+06
Trifolium repens	H0	E	0.2165	0.41	6.12683	16644.2	464.148	2.512	312.977	2.14	47.65	12.54	1.30625	B1	16628.4	23823.6	19213.8	42225.9	60091.5	69044.5	10182.2	3697.37	641112	624826	15111	13696	18328.6	27788.4	26195.3	29320.2	28174.6	16301.9	15259.8	42672	487642	309102	339876	290853	24527.3	960233	89789.6	107376	114936	26317.3	21898.2	8715.9	20496.5	62222.4	521326
Trifolium repens	H3	A	0.2614	0.42	5.55238	10343.9	356.821	2.332	202.899	2.23	47.35	10.98	1.30714	B1	5227.67	20793.4	35043.5	40398.6	81046.9	77126.2	10027.4	3990.41	723462	704904	15685.1	13904.5	20052.2	29443.5	33826.4	35101.8	31564.1	15529.5	17225.5	47323.8	553683	336071	385065	343759	28238.2	716162	90215.1	119769	123383	37409.1	22447.9	10597.2	19457.9	80162.1	571356
Trifolium repens	H3	B	0.2183	0.29	5.92759	15840.7	315.013	1.719	179.012	2.63	53.4	8.787	1.515	B2	9107.88	25480.7	26068.1	47970	86411.3	112850	16530.4	17130.3	947399	958818	23968.3	26455.3	33114	23695.4	39463.3	48248.9	39218.3	31048.7	31362.5	62461.3	515359	222401	352200	421898	11946.9	1.12652e+06	166860	128588	173980	25378.6	25116.5	12435.7	13464.5	114852	478855
Trifolium repens	H3	C	0.2703	0.64	5.675	9889.02	537.429	3.632	247.104	2.16	46.87	20.37	1.59141	B1	5180.91	14321.4	19889.8	29926.7	48127.5	47687.2	7307.63	5428.98	484146	457009	12285.6	11507.4	11404.2	12671.7	24662.8	22548.7	21394.4	14377.5	14766.4	34441.5	353048	214396	212247	153753	21135.4	731480	54519.4	181412	166245	22392.7	15162.3	7992.93	38202.6	40202.1	796330
Trifolium repens	H3	D	0.26	0.3	5.83333	10990.5	269.279	1.75	206.897	3.76	88.52	5.318	0.886333	B2	8010.3	22383.2	29789.1	39487.2	65682.7	101219	14840.8	15643.1	934143	947121	29788.5	28903.5	25520.1	22109.2	45370.2	43389.3	46489.5	27019.6	27547.1	62909.2	488462	205300	300481	290821	12258.9	858602	146874	69447.3	77507.3	26757.8	23696.4	8983.88	17220.6	150538	339774
Trifolium repens	H3	E	0.2492	0.52	4.48462	9195.82	374.331	2.332	337.662	2.57	48.2	10.14	0.975	B1	16106.6	13204.1	21896.9	24808.5	17845.3	66835.2	3272.28	3459.51	581748	553378	16051	15185.7	18078.1	20207.5	29805.5	26959.3	28910	12674	12175.1	38241.7	296824	39245.5	166419	231903	4419.28	512271	91144.6	93436.6	79982.5	16377.2	18494	4337.6	16208.3	83955.2	202745
Trifolium repens	H7	A	0.2765	0.55	7.82	13021.2	622.188	4.301	159.42	2.08	46.52	13.9	1.26364	B1	13720.8	20187.2	40935.6	24362.3	32456.6	63538.8	6949.52	6930.99	573770	548135	11713.4	11028.5	15470.3	16964.6	27291.4	26143.4	29380.1	12308.8	13614.4	41878	258645	87271	168507	177389	7485.62	538369	68239.2	74343.4	68737.9	16901	19128.7	4630.52	14612.6	70034.1	570551
Trifolium repens	H7	B	0.2562	0.4	5.4275	10526.3	338.928	2.171	330.579	1.98	46.55	24.88	3.11	B2	10671.8	15462.3	48853.2	48076.6	80868.9	79440.4	10972.9	11565.9	681281	667902	16342.1	15879.3	13850.3	19741.5	32493	28206.1	31642.3	19525.8	18596.9	42320.9	362950	150256	364713	240562	17604.8	1.40859e+06	149227	358654	367308	21015.4	20506.1	12499.5	26757.4	32481.3	831788
Trifolium repens	H7	C	0.2366	0.42	6.45952	14692.7	458.649	2.713	336	2.66	48.02	21.77	2.59167	B1	9499.41	13250.4	16345.5	47948.9	80939.7	73733.8	9389.22	2787.73	715642	712235	15466.8	16313.2	19575.8	21936.9	35591.2	37506.2	32774.1	22797.9	24944.4	53245.9	556097	345072	337849	231943	24631.5	724395	78262.3	65785.8	75687	41407.6	33125.7	11355.5	18626.5	84189.9	482813
Trifolium repens	H7	D	0.2436	0.57	7.07018	15171.6	661.754	4.03	208.791	2.04	46.94	8.384	0.735439	B2	7130.86	14209.2	33162.9	27626.4	45991.7	55079.2	7694.07	8114.3	554030	535304	11130.9	10925	11657.5	10892.2	19016.5	17683.7	15056.6	14076.5	14643	35270.3	258087	108933	203302	169744	5263.92	457071	60740.3	46336	39411.2	12781.5	9650.23	5772.61	6920.32	65936.3	306712
Trifolium repens	H7	E	0.2266	0.51	6.71961	16663	604.991	3.427	351.724	2.28	47.22	28.33	2.77745	B1	1836.35	11969	53255.2	47677.4	89847.3	69905.2	9883.7	5923.17	611254	583144	15542.6	13988.5	14374.8	22270	33563	33005.1	29703.8	16419.1	17422.2	43645.2	451967	268012	325207	283361	31649	905028	79658.7	156085	168690	33726.9	17968.8	14207.6	79258.9	42729.3	1.51075e+06
[truncated: 726 more columns]

## Sheet: Leach GOLM IDs
variable ID	AlignID	tmean	GOLM ID	Match Factor (%)	Database ID	CAS	Formula
V001	1	5.7369	NA	95.78	1393
V002	2	5.7778	Galactose, 2-amino-2-deoxy-, D- (1MEOX) (5TMS)	90.65	1216		C19H48N2O5Si4
V003	3	5.9164	Propane-1,2-diol (2TMS)	97.65	3	17887-27-3	C9H24O2Si2
V004	4	6.0402	Decane, n-	99.67	8	124-18-5	C10H22
V005	5	6.1836	Dodecane	93.57	117	112-40-3	C12H26
V006	6	6.1986	Dodecane	92.82	117	112-40-3	C12H26
V007	7	6.4174	Dodecane	90.93	117	112-40-3	C12H26
V008	8	6.5099	Siloxane	98.78	20
V009	9	6.6153	Pyridine, 2-hydroxy- (1TMS)	98.54	27		C8H13NOSi
V010	10	6.8129	Siloxane	96.09	20
V011	11	6.9223	NA	82.76	341
V012	12	6.9432	Lactic acid (2TMS)	98.49	25	17596-96-2	C9H22O3Si2
V013	13	6.9527	Pentadecane, n-	97.25	474	629-62-9	C15H32
V014	14	7.036	Unknown#bth-pae-059	96.76	33
V015	15	7.0441	Dodecane	98.5	117	112-40-3	C12H26
V016	16	7.2173	Glycolic acid (2TMS)	95.26	31	33581-77-0	C8H20O3Si2
V017	17	7.3123	NA	69.61	2586
V018	18	7.5482	Heptadecane, n-	91.32	773		C17H36
V019	19	7.6123	Shikimic acid (4TMS)	95.39	959		C19H42O5Si4
V020	20	7.6437	Dodecane	98.82	117	112-40-3	C12H26
V021	21	7.7132	Dodecane	98.31	117	112-40-3	C12H26
V022	22	7.7687	Hydroxylamine (3TMS)	97.49	41	21023-20-1	C9H27NOSi3
V023	23	7.828	Dodecane	96.73	117	112-40-3	C12H26
V024	24	7.8768	Methionine (1TMS)	94.62	345		C8H19NO2SSi
V025	25	8.0233	similar to Cyclopentasiloxane, decamethyl	96.3	53
V026	26	8.1541	NA114002 (classified unknown)	94.96	61
V027	27	8.3841	Leucine (1TMS)	89.94	100		C9H21NO2Si
V028	28	8.3828	Leucine (1TMS)	84.43	100		C9H21NO2Si
V029	29	8.4324	Unknown#bth-pae-013	98.59	90
V030	30	8.5953	Glucose, 2-amino-2-deoxy- (4TMS) MP	92.24	1076		C18H45NO5Si4
V031	31	8.9723	Unknown#sst-cgl-058	85.03	840
V032	32	8.9925	Dodecane	99.63	117	112-40-3	C12H26
V033	33	9.077	NA	87.5	1656
V034	34	9.0789	NA	88.68	1656
V035	35	9.3547	Butanoic acid, 4-hydroxy- (2TMS)	89.51	154	55133-95-4	C10H24O3Si2
V036	36	9.5644	Benzoic acid, (1TMS)	94.14	176		C10H14O2Si
V037	37	9.6266	NA	97.92	156
V038	38	9.6611	Norbornane-2-carboxylic acid, 2-amino- (1TMS) BP	67.01	285		C11H21NO2Si
V039	39	9.7162	Docosane, n-	90.7	1582	629-97-0	C22H46
V040	40	9.7345	Glycerol (3TMS)	93.86	187	6787-10-06	C12H32O3Si3
V041	41	9.7349	NA	83.23	1198
V042	42	9.8557	Pentadecane, n-	99.24	474	629-62-9	C15H32
V043	43	9.8307	Nicotianamine (4TMS)	80.84	1888		C24H53N3O6Si4
V044	44	9.9628	Acetoacetic acid (2TMS) MP	81.05	134		C10H22O3Si2
V045	45	9.9537	Heptadecane, n-	75.66	773		C17H36
V046	46	10.0357	similar to Cyclohexasiloxane, dodecamethyl	98.04	206
V047	47	10.1189	Methionine (2TMS)	73.71	505	27844-10-6	C11H27NO2SSi2
V048	48	10.1356	Tetrahydroalstonine (1TMS)	58.4	2442		C24H32N2O3Si
V049	49	10.2018	NA	63.22	1494
V050	50	10.3073	similar to Methylfurancarboxylic acid (1TMS)	85.09	249
V051	51	10.3635	Pentadecane, n-	98.94	474	629-62-9	C15H32
V052	52	10.4363	similar to Lumichrome (2MeOX)	96.42	259
V053	53	10.4367	NA	78.51	205
V054	54	10.555	Tetradecane, n-	95.95	314	629-59-4	C14H30
V055	55	10.9569	Pyridine, 2,3-dihydroxy- (2TMS)	91.27	208		C11H21NO2Si2
V056	56	11.0498	NA	98.73	1498
V057	57	11.1497	NA	94.86	341
V058	58	11.1759	Pentadecane, n-	97.87	474	629-62-9	C15H32
V059	59	11.3719	Alanine, beta- (3TMS)	93.02	371	55255-77-1	C12H31NO2Si3
V060	60	11.5087	NA	97.48	390
V061	61	11.5468	NA	98.95	411
V062	62	11.5569	NA	86.59	411
V063	63	11.7379	Cysteinyl-glycine (3TMS)	80.36	1398		C14H34N2O3SSi3
V064	64	11.7894	NA	98.02	283
V065	65	11.7941	NA	93.8	283
V066	66	12.0017	Nonadecane	98.97	1159	629-92-5	C19H40
V067	67	12.0337	Threitol (4TMS)	97.03	463	32381-52-5	C16H42O4Si4
V068	68	12.1204	Pentadecane, n-	99.67	474	629-62-9	C15H32
V069	69	12.1462	Unknown#sst-cgl-060	96.43	858
V070	70	12.1498	Unknown#sst-cgl-060	95.2	858
V071	71	12.2942	Pyroglutamic acid (2TMS)	99.14	515	213608-51-6	C11H23NO3Si2
V072	72	12.324	NA	95.63	2487
V073	73	12.4129	Heptadecane, n-	97.66	773		C17H36
V074	74	12.4507	similar to Ditertbutylphenol (1TMS)	96.88	543
V075	75	12.6408	NA	90.55	929
V076	76	12.7657	NA	90.86	929
V077	77	12.9388	Unknown#bth-pae-056	97.57	883
V078	78	12.929	Benzene-1,2,4-triol (3TMS)	69.71	624
V079	79	12.9937	Adipo-2,6-lactam (2TMS)	83.98	494		C12H25NO3Si2
V080	80	13.0448	NA161011	88.58	632
V081	81	13.0991	Epinephrine (3TMS)	85.02	1007		C18H37NO3Si3
V082	82	13.2757	Unknown#sst-cgl-088	57.45	1322
V083	83	13.3223	Dihydroxyphenylalanine_3TMS	91.4	1401
V084	84	13.4121	NA184030 (classified unknown)	84.81	1035
V085	85	13.444	Tryptophan, 5-hydroxy- (3TMS) BP	97.93	1782		C20H36N2O3Si3
V086	86	13.6989	NA	95.27	767
V087	87	13.7889	NA	96.76	1537
V088	88	13.7874	Quinic acid (5TMS)	89.41	1043		C22H52O6Si5
V089	89	13.813	Tricosane, n-	98.29	1672	638-67-5	C23H48
V090	90	13.8454	Tyrosine, 3-iodo- (2TMS)	68.43	1614		C15H26INO3Si2
V091	91	13.8319	Unknown#bth-pae-056	96.92	883
V092	92	13.9726	Unknown#bth-pae-056	97.29	883
V093	93	14.083	NA	97.64	2487
V094	94	14.1432	Unknown#bth-pae-056	98.4	883
V095	95	14.2193	Unknown#bth-pae-056	98.63	883
V096	96	14.1247	Methyl 3,6-anhydro-alpha-D-galactopyranoside (2TMS)	86.23	539		C13H28O5Si2
V097	97	14.163	Hexacosane, n-	96.15	1894		C26H54
V098	98	14.3035	Siloxane	93.6	890
V099	99	14.5199	similar to Fructose Derivate	96.86	961		C21H52O6Si5
V100	100	14.5668	NA	90.99	929
V101	101	14.6245	Citric acid (4TMS)	95.74	975		C18H40O7Si4
V102	102	14.6656	Pinitol, D- (5TMS)	97.48	994		C22H54O6Si5
V103	103	14.8338	Catechin (5TMS)	89.4	2169		C30H54O6Si5
V104	104	14.8837	Quinic acid (5TMS)	86.99	1043		C22H52O6Si5
V105	105	15.024	Fructose (1MEOX) (5TMS) BP	96.48	1108		C22H55NO6Si5
V106	106	14.965	Fructose (1MEOX) (5TMS) MP	97.76	1090		C22H55NO6Si5
V107	107	15.1512	Taxifolin (5TMS)	78.53	2231		C30H52O7Si5
V108	108	15.158	Galactose (1MEOX) (5TMS) MP	92.15	1106		C22H55NO6Si5
V109	109	15.1584	NA	76.3	1384
V110	110	15.1768	Cholesterol, 20alpha-hydroxy- (2TMS)	65.24	2435		C33H62O2Si2
V111	111	15.3155	Galactose (1MEOX) (5TMS) MP	94.48	1106		C22H55NO6Si5
V112	112	15.3351	NA	91.9	1384
V113	113	15.3512	Nonadecane	99.81	1159	629-92-5	C19H40
V114	114	15.3644	Eicosane, n-	95.53	1330	112-95-8	C20H42
V115	115	15.4161	NA	99.16	1895
V116	116	15.728	Glucopyranose, D- (5TMS)	98.77	1300		C21H52O6Si5
V117	117	16.0918	Unknown#bth-pae-056	96.38	883
V118	118	16.3415	Hexadecanoic acid (1TMS)	92.28	1391		C19H40O2Si
V119	119	16.3448	Hexadecanoic acid (1TMS)	79.8	1391		C19H40O2Si
V120	120	16.3417	NA	83.24	1857
V121	121	16.5369	Inositol, myo- (6TMS)	93.12	1440		C24H60O6Si6
V122	122	17.3763	Docosane, n-	99.73	1582	629-97-0	C22H46
V123	123	17.377	Docosane, n-	98.48	1582	629-97-0	C22H46
V124	124	17.3781	Dodecane	90.41	117	112-40-3	C12H26
V125	125	17.6257	Octadecanoic acid (1TMS)	75.91	1626		C21H44O2Si
V126	126	17.626	Octadecanoic acid (1TMS)	94.45	1626		C21H44O2Si
V127	127	18.2525	NA	98.19	1740
V128	128	18.2597	Caffeine	59.21	1051	58-08-2	C8H10N4O2
V129	129	18.2604	Caffeine	63.87	1051	58-08-2	C8H10N4O2
V130	130	18.6687	Unknown#bth-pae-056	94.18	883
V131	131	19.0006	Unknown#bth-pae-056	96.07	883
V132	132	19.0094	similar to Fructose Derivate	96.2	961		C21H52O6Si5
V133	133	19.261	Glucopyranose [-H20] (4TMS)	96.79	887		C18H44O6Si4
V134	134	19.3532	Galactose_1_5TMS	95.79	992
V135	135	19.6891	Kestose, 6- (11TMS)	95.97	2478		C51H120O16Si11

## Sheet: Leachate data
Sp	Tr	Batch	Diameter (mm)	DW (g)	RTD (g.cm3)	SRL (mm.g)	SA (cm2)	Vol (cm3)	RDMC (mg.g)	Rnitrogen(%)	Rcarbon(%)	Exuded C (mg.L)	ExC rate (mg.gDW.hr)	Batch	V001	V002	V003	V004	V005	V006	V007	V008	V009	V010	V011	V012	V013	V014	V015	V016	V017	V018	V019	V020	V021	V022	V023	V024	V025	V026	V027	V028	V029	V030	V031	V032	V033	V034	V035
Holcus lanatus	Leachate	A	0.3222	1.09	6.06606	7438.01	820.755	6.612	129.454	0.69	45.25	64.3	2.94954	3	4860.4	12564.2	7300.17	229171	8828.92	9425.94	10005.3	46273.2	79231.1	24140	13821.1	69977	38259.2	3607.33	18592.6	4570.1	5051.44	9172.92	9010.19	38382.5	13722.5	299186	6690.17	8661.51	54097.6	88052.9	97354.7	30498.8	28175.7	23319.6	21684.9	343509	29361.6	7544.87	5601.25
Holcus lanatus	Leachate	B	0.3011	1.27	4.9063	6891.94	827.827	6.231	127.382	0.65	44.97	95.96	3.77795	3	4241.58	16762.1	6790.67	186670	5954.43	6281.63	5548.53	46489.4	113902	17091.2	7772.66	119901	29452.1	5509.56	16866.3	8120.3	4068.68	7333.1	6012.28	30240.1	9561.66	168703	6719.54	61639	19796.1	87234.3	775148	857868	35895.5	11043.4	22459.2	285252	34543.5	8963.48	6068.83
Holcus lanatus	Leachate	C	0.3653	1.11	6.81892	6505.34	828.762	7.569	126.136	0.62	45.1	51.06	2.3	3	6360.5	14394	6819.18	236225	8792.35	7417.92	10858.4	43407.4	120603	21422.5	11479.3	83848.6	41904.3	5271.99	19399.2	4836.02	5826.16	9988.65	9037.22	35898.9	11250.2	235993	4167.23	34698.3	63884	108613	102602	33017.8	72813	22651.4	19334.1	345191	29715.1	16306.6	5896.76
Holcus lanatus	Leachate	D	0.329	1.51	4.53377	5334.01	832.401	6.846	127.858	0.64	45.26	79.79	2.64205	3	1919.03	9709.34	3045.37	156203	6880.23	7129.9	8073.79	30791.5	47291.3	13637.4	11187.4	68296.9	34611.1	1665.57	14269.7	3227.67	3510.3	7087.8	5638.84	29427.6	9879.74	257681	4756.76	9222.72	46648.1	45405.5	71773.8	20772.9	11679.5	6074.11	15201.9	244684	22551.6	9574.51	4694.82
Holcus lanatus	Leachate	E	0.3914	1.61	4.49441	3736.23	739.576	7.236	150.187	0.73	45.08	79.06	2.45528	3	3292.42	8818.87	7816.59	163278	6490.36	7428.73	7656.86	29514.9	54531.2	13598.2	10403.8	79948.9	24255.7	2278.8	11753	3454.47	3778.01	5471.38	5042.39	22601.9	8726.9	212956	6014.52	15682.5	59090.2	57374.8	52751.7	25458.7	19621.6	27330.3	13796.5	239249	5567.33	13168.3	4467.13
Rumex acetosa	Leachate	A	0.2545	1.35	4.66963	9179.2	990.754	6.304	215.311	0.79	45.16	13.87	0.513704	3	7760.84	9406.7	3142.54	180671	5557.78	6068.39	7520	39031.1	78764.1	13591.9	9758.78	135112	37506.1	4896.3	14922.4	6387.14	5255.05	7722.1	6783.4	28263.9	8672.52	214296	6057.12	79731.4	14680.7	75367.8	92513	27991.9	13593.2	3854.74	18373.8	276444	32423.3	9180.67	4879.19
Rumex acetosa	Leachate	B	0.248	1.75	2.504	5183.32	706.717	4.382	281.35	0.78	41.58	20.09	0.574	3	5051.34	6403.01	4057.05	141226	4098.43	4680.63	5484.3	27700.7	62637.7	11667.7	9105.76	115556	21032.6	2298.95	10438.5	3478.52	3430	6835.17	5975.98	20348.6	7777.87	177772	3137.76	38752.3	25501.4	60367.8	66017.4	20451.6	6990.42	6486.65	14368.8	210322	22244.1	4285.74	3933.75
Rumex acetosa	Leachate	C	0.2789	1.47	3.46599	5674.4	730.781	5.095	242.975	0.88	45	28.08	0.955102	3	8560.22	8812	6075.55	161987	4046.99	5292.51	6243.27	34764.6	75063.2	14046.6	8936.87	164834	35491.7	4610.89	12300.6	6070.88	4185.63	6518.23	6820.31	23523.6	8501.88	172902	4890.15	77305.6	21709.6	88366.8	86075.6	24152.8	9169.09	6851.94	15545.3	243848	28961.1	6454.77	4440.53
Rumex acetosa	Leachate	D	0.273	1.62	2.73457	4670.67	649.019	4.43	274.576	0.6	44.28	16.16	0.498765	3	4588.17	10250	4568.34	152435	6429.13	7608.59	6932.51	28668.8	63858.3	13307.5	9755.24	115878	27574.6	2748.87	12711.1	5802.02	4172.24	6106.17	5812.32	25071.4	8681.54	188438	5817.62	54561.2	55181.4	64208.8	47110.6	25348.6	11408.9	5665.71	15515.6	225831	13847.3	17480	4263.79
Rumex acetosa	Leachate	E	0.3357	1.24	4.91532	5553.06	726.244	6.095	216.405	0.76	45.21	16.58	0.668548	3	6478.86	11416.3	3370.98	216966	6904.64	8216.46	8142.38	45195.8	67044.8	17276.9	16564.1	88887.6	37395.3	2679.73	17203.4	5873.99	4527.61	7291.51	5844.95	30940.3	12031.5	298377	7729.7	139776	93161.9	77256.6	37255.7	27961.3	9254.4	608.993	17994.5	332421	30126.4	17330.6	4660.07
Trifolium repens	Leachate	A	0.2663	0.5	7.672	13775.9	576.233	3.836	92.9368	2.1	47.85	39.13	3.913	3	34159.1	33733.8	6656.42	530341	16849.4	20235.2	23193.9	80071.5	299273	40554.2	20172.9	116482	98174.3	21429.5	40445.4	18438.7	9806.97	16880.5	21830.8	76354	27213.1	375940	18410	124438	207505	311405	131069	81439.6	92639.6	5375.38	37422.4	805147	48766.6	98111.1	12539.5
Trifolium repens	Leachate	B	0.257	0.52	7.98846	15394.8	646.403	4.154	84.5528	2.8	48.77	35.03	3.36827	3	34170.3	26427.7	11084.4	487240	17041.7	18470.5	24935.7	77565.1	578852	40922	1391.64	284905	106913	40946	44551.8	21182.2	12733.8	15741.9	55297.2	71765.7	24497.6	4489.6	16726.4	153104	154766	563403	179749	63540	62135	5593.29	46455.4	743014	52264.9	49097.3	8977.44
Trifolium repens	Leachate	C	0.2593	0.37	7.58108	14359	432.742	2.805	86.4486	1.15	25.86	28.79	3.89054	3	47299.9	39701	11755.5	688825	18305.5	17815.2	25517.7	171194	302433	64647.5	21461.4	421147	119937	20034	49129.1	21378	13848.7	27439.3	72363.2	99170	31076.7	419415	26024.7	37320.1	92754.8	928024	312043	89470.9	66270.6	14193.6	55068.5	1.0325e+06	108516	21928.5	14865.6
Trifolium repens	Leachate	D	0.2609	0.45	7.33778	13726.6	506.237	3.302	99.1189	2.16	48.2	75.75	8.41667	3	38713.4	30120.2	6490.71	519195	15133	21434.6	20508.6	170849	918423	97723.5	6539.81	513367	108872	24379.6	39144.5	19797.2	10357.6	22608.8	25804.2	70189.2	23495.3	740.895	18757.6	1891.04	125366	425889	240108	79682.2	626108	11128.2	52923.7	790162	84518	25482.6	4444.35
Trifolium repens	Leachate	E	0.2956	0.67	5.77313	8409.67	523.333	3.868	115.717	2.16	49.27	34.52	2.57612	3	19584.1	24238.3	6970.32	389404	14152.4	16394.8	15862.4	70416.9	364012	31642.2	3357.42	207887	68221	32439.4	34123.2	17334.7	6696.71	16963.4	33783.8	57432	23153.8	20224.3	14252	144974	151093	348390	107014	55981.7	57740	3314.04	34444.2	609419	39858	73077.5	9040.09
[truncated: 98 more columns]

## Sheet: Sig. IDs, D vs species seperate
Species	Comparison	Fold Change	adjusted P	variable ID	AlignID	tmean	GOLM ID	Match Factor (%)	Database ID	CAS	Formula
Holcus lanatus	D vs H3	193.22	1.6085e-06	V472	473	14.9675	Tetradecanoic acid (1TMS)	80.31	1046		C17H36O2Si
Holcus lanatus	D vs H3	0.0012962	2.3391e-06	V065	65	7.7617	Hydroxylamine (3TMS)	97.45	41	21023-20-1	C9H27NOSi3
Holcus lanatus	D vs H3	85.792	2.7642e-06	V719	720	19.8489	NA	96.35	1943
Holcus lanatus	D vs H3	318.52	2.8293e-06	V539	540	15.8836	Gulonic acid (6TMS)	90.36	1266		C24H60O7Si6
Holcus lanatus	D vs H3	140.05	2.8293e-06	V716	717	19.912	NA	98.04	1964
Holcus lanatus	D vs H3	103.87	3.1811e-06	V726	727	20.085	NA	82.92	2390
Holcus lanatus	D vs H3	75.477	3.4493e-06	V725	726	20.0897	NA	96.36	1943
Holcus lanatus	D vs H3	51.352	3.5078e-06	V029	29	6.816	Unknown#bth-pae-053	95.63	823
Holcus lanatus	D vs H3	85.783	4.6393e-06	V375	376	13.3183	Ribose (1MEOX) (4TMS) BP	90.54	719	56196-08-8	C18H45NO5Si4
Holcus lanatus	D vs H3	202.1	4.7238e-06	V607	608	17.5798	NA	97.91	1895
Holcus lanatus	D vs H3	54.298	4.7238e-06	V481	482	14.9907	Dihydroxymalonic-acid_4TMS	90.54	404
Holcus lanatus	D vs H3	87.664	5.3027e-06	V490	491	15.1506	NA244010	68.74	1777
Holcus lanatus	D vs H3	580.13	1.0479e-05	V774	775	21.2568	1,2,3-Propanetriol, 1-(4-hydroxy-3-methoxyphenyl)- (4TMS)	90.94	1342		C23H36O3Si4
Holcus lanatus	D vs H3	117.81	1.0479e-05	V451	452	14.5191	NA	98.8	1895
Holcus lanatus	D vs H3	52.79	1.308e-05	V709	710	20.0388	beta-Galactopyranosyl-1,3-arabinose, D- (1MEOX) (7TMS)	98.08	1832		C33H79NO10Si7
Holcus lanatus	D vs H3	58.413	1.3719e-05	V544	545	15.9477	1,2,3-Propanetriol, 1-(4-hydroxy-3-methoxyphenyl)- (4TMS)	99.17	1342		C22H46O5Si4
Holcus lanatus	D vs H3	62.716	1.5722e-05	V474	475	15.0234	Sorbose (1MEOX) (5TMS) MP	94.79	1095		C22H55NO6Si5
Holcus lanatus	D vs H3	158.08	1.5996e-05	V575	576	16.794	NA	91.75	1384
Holcus lanatus	D vs H3	90.94	1.6446e-05	V335	336	12.7132	Hydrocaffeic acid (3TMS)	95.14	1238		C18H34O4Si3
Holcus lanatus	D vs H3	218.9	1.9993e-05	V315	316	12.5142	Norleucine (2TMS)	75.14	248	55320-11-1	C12H29NO2Si2
Holcus lanatus	D vs H3	163.06	2.8247e-05	V505	506	15.3647	NA	93.46	1384
Holcus lanatus	D vs H3	201.62	3.2044e-05	V101	101	8.6838	Isoleucine (1TMS)	99.78	109		C9H21NO2Si
Holcus lanatus	D vs H3	106.16	3.4387e-05	V733	734	20.2499	NA	73.85	2390
Holcus lanatus	D vs H3	62.855	3.6487e-05	V345	346	12.927	NA	78.47	1160
Holcus lanatus	D vs H3	287.56	3.8522e-05	V512	513	15.4573	Galactose, 2-amino-2-deoxy-, D- (1MEOX) (5TMS)	92.17	1216		C19H48N2O5Si4
Holcus lanatus	D vs H3	69.516	3.8522e-05	V050	50	7.453	Valine (1TMS)	99.89	37	7480-78-6	C8H19NO2Si
Holcus lanatus	D vs H3	282.14	4.4237e-05	V599	600	17.2741	NA	98.37	2526
Holcus lanatus	D vs H3	118.15	4.7374e-05	V232	232	11.1205	NA	95.01	300
Holcus lanatus	D vs H3	53.967	4.7374e-05	V265	266	11.7702	NA	94.16	2291
Holcus lanatus	D vs H3	55.581	4.9369e-05	V606	607	17.4362	Octadecatrienoic acid methylester, 9,12,15-(Z,Z,Z)-, n-	93.96	1489	301-00-8	C19H32O2
Holcus lanatus	D vs H3	110.13	5.4686e-05	V495	496	15.166	NA	96.33	962		C21H52O6Si5
Holcus lanatus	D vs H3	138.02	6.1939e-05	V573	574	16.7523	NA	99.2	2487
Holcus lanatus	D vs H3	104.75	9.715e-05	V740	741	20.7397	beta-Galactopyranosyl-1,3-arabinose, D- (1MEOX) (7TMS)	95.24	1832		C33H79NO10Si7
Holcus lanatus	D vs H3	56.936	9.8696e-05	V471	472	14.9372	Pyrazine, 2-hydroxy-3-methyl- (1TMS)	87.44	39		C8H14N2OSi
Holcus lanatus	D vs H3	265.92	0.00010966	V534	535	15.7299	Glucopyranose, D- (5TMS)	98.76	1300		C21H52O6Si5
Holcus lanatus	D vs H3	162.01	0.00010966	V455	456	14.5115	NA	96.25	978
Holcus lanatus	D vs H3	90.542	0.00010966	V740	741	20.7397	beta-Galactopyranosyl-1,3-arabinose, D- (1MEOX) (7TMS)	95.24	1832		C33H79NO10Si7
Holcus lanatus	D vs H3	100.6	0.00011537	V576	577	16.8095	NA	81.11	1384
Holcus lanatus	D vs H3	59.178	0.00012162	V470	471	14.8893	Quinic acid (5TMS)	87.29	1043		C22H52O6Si5
Holcus lanatus	D vs H3	134.86	0.00012438	V510	511	15.4094	Unknown#bth-pae-063	75.64	406
Holcus lanatus	D vs H3	89.9	0.00012756	V734	735	20.2432	NA	81.87	2390
Holcus lanatus	D vs H3	70.867	0.0001519	V746	747	20.7439	NA	98.47	1895
Holcus lanatus	D vs H3	55.431	0.00016013	V339	340	12.8055	Proline [+CO2] (2TMS)	97.53	598		C13H25NO6Si2
Holcus lanatus	D vs H3	134.45	0.00016935	V450	451	14.5198	similar to Fructose Derivate	97.75	961		C21H52O6Si5
Holcus lanatus	D vs H3	104.36	0.00020091	V542	543	15.8783	Lyxonic acid (5TMS)	77.99	908		C20H50O6Si5
Holcus lanatus	D vs H3	52.164	0.00020468	V493	494	15.1657	NA	98.2	1895
Holcus lanatus	D vs H3	51.021	0.00022844	V737	738	20.6314	beta-Galactopyranosyl-1,3-arabinose, D- (1MEOX) (7TMS)	98.32	1832		C33H79NO10Si7
Holcus lanatus	D vs H3	104.3	0.00031057	V449	450	14.5011	similar to Fructose Derivate	97.87	961		C21H52O6Si5
Holcus lanatus	D vs H3	163.01	0.0004182	V454	455	14.5115	NA	93.33	978
Holcus lanatus	D vs H3	51.689	0.00048888	V624	625	17.798	NA	98.23	1895
Holcus lanatus	D vs H3	59.24	0.00065403	V338	339	12.7707	Glycine, 2-phenyl- (1TMS)	96.25	379		C11H17NO2Si
Holcus lanatus	D vs H3	58.799	0.00084371	V466	467	14.8317	Fructose (1MEOX) (5TMS) BP	95.91	1108		C22H55NO6Si5
Holcus lanatus	D vs H0	275.35	0.00011996	V512	513	15.4573	Galactose, 2-amino-2-deoxy-, D- (1MEOX) (5TMS)	92.17	1216		C19H48N2O5Si4
Holcus lanatus	D vs H0	153.66	0.00011996	V599	600	17.2741	NA	98.37	2526
Holcus lanatus	D vs H0	73.611	0.00011996	V345	346	12.927	NA	78.47	1160
Holcus lanatus	D vs H0	93.527	0.0001248	V607	608	17.5798	NA	97.91	1895
Holcus lanatus	D vs H0	172.79	0.00013635	V232	232	11.1205	NA	95.01	300
Holcus lanatus	D vs H0	51.073	0.00013635	V741	742	20.7377	NA	88.06	2149
Holcus lanatus	D vs H0	255.73	0.00015607	V315	316	12.5142	Norleucine (2TMS)	75.14	248	55320-11-1	C12H29NO2Si2
Holcus lanatus	D vs H0	58.188	0.0002875	V534	535	15.7299	Glucopyranose, D- (5TMS)	98.76	1300		C21H52O6Si6
Holcus lanatus	D vs H0	56.579	0.0002875	V606	607	17.4362	Octadecatrienoic acid methylester, 9,12,15-(Z,Z,Z)-, n-	93.96	1489	301-00-8	C19H32O2
Holcus lanatus	D vs H0	64.164	0.00060843	V450	451	14.5198	similar to Fructose Derivate	97.75	961		C21H52O6Si5
Holcus lanatus	D vs H0	53.929	0.00061761	V573	574	16.7523	NA	99.2	2487
Holcus lanatus	D vs H0	59.739	0.0009294	V449	450	14.5011	similar to Fructose Derivate	97.87	961		C21H52O6Si5
Holcus lanatus	D vs H7	763.48	2.0829e-06	V510	511	15.4094	Unknown#bth-pae-063	75.64	406
Holcus lanatus	D vs H7	0.0014047	2.0829e-06	V065	65	7.7617	Hydroxylamine (3TMS)	97.45	41	21023-20-1	C9H27NOSi3
Holcus lanatus	D vs H7	624.06	2.0829e-06	V575	576	16.794	NA	91.75	1384
Holcus lanatus	D vs H7	544.19	2.0829e-06	V453	454	14.5294	NA	98.17	2224
Holcus lanatus	D vs H7	431.65	2.0829e-06	V472	473	14.9675	Tetradecanoic acid (1TMS)	80.31	1046		C17H36O2Si
Holcus lanatus	D vs H7	219.96	2.0829e-06		720	19.8489	NA	96.35	1943
Holcus lanatus	D vs H7	91.319	2.0829e-06	V029	29	6.816	Unknown#bth-pae-053	95.63	823
Holcus lanatus	D vs H7	71.299	2.0829e-06	V506	507	15.3407	NA	75.41	1384
Holcus lanatus	D vs H7	60.981	2.0829e-06	V028	28	6.8154	Unknown#bth-pae-053	78.06	823
Holcus lanatus	D vs H7	50.179	2.0829e-06	V630	631	17.879	NA	75.92	1486
Holcus lanatus	D vs H7	54.406	5.0533e-06	V557	558	16.3792	NA	98.6	1895
Holcus lanatus	D vs H7	134.77	6.6355e-06	V486	487	15.0779	Pyridoxal_2TMS	52.72	857
Holcus lanatus	D vs H7	70.651	6.6355e-06	V628	629	17.8496	Galactose, 2-amino-2-deoxy-, D- (1MEOX) (5TMS)	76.61	1216		C19H48N2O5Si4
Holcus lanatus	D vs H7	51.566	6.6355e-06	V640	641	18.2347	Unknown#sst-cgl-058	86.06	840
Holcus lanatus	D vs H7	1136.2	6.9843e-06	V505	506	15.3647	NA	93.46	1384
Holcus lanatus	D vs H7	57.743	8.9906e-06	V338	339	12.7707	Glycine, 2-phenyl- (1TMS)	96.25	379		C11H17NO2Si
Holcus lanatus	D vs H7	185.01	9.1172e-06		726	20.0897	NA	96.36	1943
Holcus lanatus	D vs H7	243.54	9.8902e-06	V607	608	17.5798	NA	97.91	1895
Holcus lanatus	D vs H7	78.677	9.8902e-06	V724	725	19.9979	NA	98.7	1964
Holcus lanatus	D vs H7	67.41	9.8902e-06	V389	390	13.4603	Lyxose (1MEOX) (4TMS) MP	97.68	686		C18H45NO5Si4
Holcus lanatus	D vs H7	66.568	9.8902e-06	V374	375	13.3673	Ribose (1MEOX) (4TMS) BP	83.67	719	56196-08-8	C18H45NO5Si4
Holcus lanatus	D vs H7	353.53	1.2276e-05	V599	600	17.2741	NA	98.37	2526
Holcus lanatus	D vs H7	76.161	1.2276e-05	V773	774	21.2769	1,2,3-Propanetriol, 1-(4-hydroxy-3-methoxyphenyl)- (4TMS)	99.07	1342		C22H46O5Si4
Holcus lanatus	D vs H7	51.702	1.2276e-05	V501	502	15.2996	Tyrosine, 3-iodo- (2TMS)	66.47	1614		C15H26INO3Si2
Holcus lanatus	D vs H7	55.022	1.3643e-05	V035	35	6.9442	Lactic acid (2TMS)	99.39	25	17596-96-2	C9H22O3Si2
Holcus lanatus	D vs H7	362.19	1.4334e-05	V315	316	12.5142	Norleucine (2TMS)	75.14	248	55320-11-1	C12H29NO2Si2
Holcus lanatus	D vs H7	295.5	1.4334e-05	V101	101	8.6838	Isoleucine (1TMS)	99.78	109		C9H21NO2Si
Holcus lanatus	D vs H7	197.11	1.4334e-05	V733	734	20.2499	NA	73.85	2390
Holcus lanatus	D vs H7	65.81	1.4334e-05	V372	373	13.3702	Ribose (1MEOX) (4TMS) BP	96.3	719	56196-08-8	C18H45NO5Si4
Holcus lanatus	D vs H7	254.54	1.5504e-05	V726	727	20.085	NA	82.92	2390
Holcus lanatus	D vs H7	536.6	1.5934e-05		775	21.2568	1,2,3-Propanetriol, 1-(4-hydroxy-3-methoxyphenyl)- (4TMS)	90.94	1342		C22H46O5Si4
Holcus lanatus	D vs H7	300.34	1.6e-05	V451	452	14.5191	NA	98.8	1895
Holcus lanatus	D vs H7	144.27	1.6e-05	V705	706	19.7403	NA	98.79	1895
Holcus lanatus	D vs H7	116.36	1.6e-05	V050	50	7.453	Valine (1TMS)	99.89	37	7480-78-6	C8H19NO2Si
Holcus lanatus	D vs H7	234.64	1.7084e-05	V375	376	13.3183	Ribose (1MEOX) (4TMS) BP	90.54	719	56196-08-8	C18H45NO5Si4
Holcus lanatus	D vs H7	113.21	1.7439e-05	V470	471	14.8893	Quinic acid (5TMS)	87.29	1043		C22H52O6Si5
Holcus lanatus	D vs H7	78.43	1.767e-05		710	20.0388	beta-Galactopyranosyl-1,3-arabinose, D- (1MEOX) (7TMS)	98.08	1832		C33H79NO10Si8
Holcus lanatus	D vs H7	94.237	1.7888e-05	V428	429	14.0561	NA	99.07	2487
Holcus lanatus	D vs H7	82.104	1.7888e-05	V544	545	15.9477	1,2,3-Propanetriol, 1-(4-hydroxy-3-methoxyphenyl)- (4TMS)	99.17	1342		C22H46O5Si4
Holcus lanatus	D vs H7	180.36	1.8679e-05	V335	336	12.7132	Hydrocaffeic acid (3TMS)	95.14	1238		C18H34O4Si3
Holcus lanatus	D vs H7	420.46	1.9656e-05	V539	540	15.8836	Gulonic acid (6TMS)	90.36	1266		C24H60O7Si6
Holcus lanatus	D vs H7	51.06	2.8818e-05	V158	158	9.7361	NA	83.63	612
Holcus lanatus	D vs H7	363.85	3.0438e-05	V512	513	15.4573	Galactose, 2-amino-2-deoxy-, D- (1MEOX) (5TMS)	92.17	1216		C19H48N2O5Si4
Holcus lanatus	D vs H7	127.95	3.0706e-05	V513	514	15.4783	Glucuronic acid (1MEOX) (5TMS) MP	83.72	1210		C22H53NO7Si5
Holcus lanatus	D vs H7	172.81	3.185e-05	V345	346	12.927	NA	78.47	1160
Holcus lanatus	D vs H7	183.67	3.4421e-05	V734	735	20.2432	NA	81.87	2390
Holcus lanatus	D vs H7	334.71	3.5058e-05	V573	574	16.7523	NA	99.2	2487
Holcus lanatus	D vs H7	54.079	4.1959e-05	V412	413	13.8274	Fucose (1MEOX) (4TMS) MP	89.67	810	56196-05-5	C19H47NO5Si4
Holcus lanatus	D vs H7	56.426	4.4048e-05	V643	644	18.2436	NA	97.99	1740
Holcus lanatus	D vs H7	182.26	4.7412e-05	V490	491	15.1506	NA244010	68.74	1777
Holcus lanatus	D vs H7	582.41	4.9157e-05	V534	535	15.7299	Glucopyranose, D- (5TMS)	98.76	1300		C21H52O6Si7
Holcus lanatus	D vs H7	160.12	4.9157e-05	V232	232	11.1205	NA	95.01	300
Holcus lanatus	D vs H7	87.448	4.9293e-05	V157	157	9.7358	Glycerol (3TMS)	93.33	187	6787-10-06	C12H32O3Si3
Holcus lanatus	D vs H7	73.108	4.9809e-05	V185	185	10.2329	Succinic acid (2TMS)	87.98	240	40309-57-7	C10H22O4Si2
Holcus lanatus	D vs H7	129.23	4.9837e-05	V576	577	16.8095	NA	81.11	1384
Holcus lanatus	D vs H7	88.804	5.0301e-05	V317	318	12.5866	Phenylalanine (1TMS)	98.41	568	2899-42-5	C12H19NO2Si
Holcus lanatus	D vs H7	58.851	5.5805e-05	V419	420	14.0101	Fucose (1MEOX) (4TMS) MP	97.59	810	56196-05-5	C19H47NO5Si4
Holcus lanatus	D vs H7	245.46	5.7007e-05	V495	496	15.166	NA	96.33	962
Holcus lanatus	D vs H7	51.749	6.0803e-05	V703	704	19.6948	Kestose, 6- (11TMS)	95.71	2478		C51H120O16Si11
Holcus lanatus	D vs H7	57.523	6.5513e-05	V283	284	12.0503	Norvaline, DL- (2TMS)	70.49	153	7364-45-6	C11H27NO2Si2
Holcus lanatus	D vs H7	129.93	6.5965e-05	V481	482	14.9907	Dihydroxymalonic-acid_4TMS	90.54	404
Holcus lanatus	D vs H7	169.97	6.6907e-05	V265	266	11.7702	NA	94.16	2291
Holcus lanatus	D vs H7	82.009	6.8646e-05	V704	705	19.6945	NA	83.92	2295
Holcus lanatus	D vs H7	52.563	7.081e-05	V569	570	16.6738	Ferulic acid, trans- (2TMS)	69.44	1455		C16H26O4Si2
Holcus lanatus	D vs H7	98.466	7.5199e-05	V477	478	14.985	NA	74.1	1974
Holcus lanatus	D vs H7	68.92	7.5676e-05	V713	714	19.6982	NA	96.07	1974
Holcus lanatus	D vs H7	324.82	7.6287e-05	V455	456	14.5115	NA	96.25	978
Holcus lanatus	D vs H7	169.2	7.6374e-05	V474	475	15.0234	Sorbose (1MEOX) (5TMS) MP	94.79	1095		C22H55NO6Si5
Holcus lanatus	D vs H7	99.533	7.7422e-05	V150	150	9.7102	Unknown#bth-pae-018	96.03	161
Holcus lanatus	D vs H7	148.07	8.1318e-05	V339	340	12.8055	Proline [+CO2] (2TMS)	97.53	598		C13H25NO6Si2
Holcus lanatus	D vs H7	360.56	8.5011e-05	V454	455	14.5115	NA	93.33	978
Holcus lanatus	D vs H7	569.82	8.6676e-05	V560	561	16.5169	Glucosamine, N-acetyl- (1MEOX) (4TMS)	90.13	1425		C21H51N2O9PSi4
Holcus lanatus	D vs H7	185.66	8.8044e-05	V626	627	17.7666	NA	75.84	1486
Holcus lanatus	D vs H7	113.9	9.3548e-05	V143	143	9.617	Alanine (2TMS)	97.82	40	2899-44-7	C9H23NO2Si2
Holcus lanatus	D vs H7	290.49	9.3769e-05		717	19.912	NA	98.04	1964
Holcus lanatus	D vs H7	180.59	9.6097e-05	V450	451	14.5198	similar to Fructose Derivate	97.75	961		C21H52O6Si5
Holcus lanatus	D vs H7	82.032	9.6097e-05	V299	300	12.2928	1-Pyrroline-3-hydroxy-5-carboxylic-acid_2TMS	99.76	503
Holcus lanatus	D vs H7	244.81	9.8594e-05	V542	543	15.8783	Lyxonic acid (5TMS)	77.99	908		C20H50O6Si5
Holcus lanatus	D vs H7	150.33	9.8594e-05	V392	393	13.5063	Melatonin, 6-hydroxy- (3TMS)	75.96	1844		C22H40N2O3Si3
Holcus lanatus	D vs H7	86.199	0.00010577	V632	633	17.8881	NA	86.74	1827
Holcus lanatus	D vs H7	61.794	0.00010856	V186	186	10.2334	5-Aminopentanoic-acid_2TMS	84.05	245
Holcus lanatus	D vs H7	61.207	0.00010856	V471	472	14.9372	Pyrazine, 2-hydroxy-3-methyl- (1TMS)	87.44	39		C8H14N2OSi
Holcus lanatus	D vs H7	58.459	0.00012543	V475	476	14.9774	Sorbose (1MEOX) (5TMS) MP	95.91	1095		C22H55NO6Si5
Holcus lanatus	D vs H7	68.743	0.00012731	V170	170	10.0169	Threonine (2TMS)	98.33	217	7536-82-5	C10H25NO3Si2
Holcus lanatus	D vs H7	62.063	0.00013473	V277	278	11.9014	Malic acid (3TMS)	71.78	462	38166-11-9	C13H30O5Si3
Holcus lanatus	D vs H7	135.55	0.00013606	V503	504	15.3296	NA	87.89	1198
Holcus lanatus	D vs H7	337.2	0.00014492	V276	277	11.9011	Malic acid (3TMS)	94.53	462	38166-11-9	C13H30O5Si3
Holcus lanatus	D vs H7	84.18	0.00016966	V210	210	10.6105	NA	72.23	2268
Holcus lanatus	D vs H7	63.142	0.00018194	V627	628	17.8501	Galactose, 2-amino-2-deoxy-, D- (1MEOX) (5TMS)	68.16	1216		C19H48N2O5Si4
Holcus lanatus	D vs H7	86.562	0.0001822	V493	494	15.1657	NA	98.2	1895
Holcus lanatus	D vs H7	85.815	0.00020359	V723	724	20.0306	Kestose, 6- (11TMS)	91.07	2478		C51H120O16Si11
Holcus lanatus	D vs H7	154.24	0.00022654	V527	528	15.6486	Unknown#bth-pae-056	95.08	883
Holcus lanatus	D vs H7	121.34	0.00022846	V606	607	17.4362	Octadecatrienoic acid methylester, 9,12,15-(Z,Z,Z)-, n-	93.96	1489	301-00-8	C19H32O2
Holcus lanatus	D vs H7	89.702	0.00024853	V707	708	20.0493	NA	92.14	1895
Holcus lanatus	D vs H7	297.1	0.00025788	V449	450	14.5011	similar to Fructose Derivate	97.87	961		C21H52O6Si5
Holcus lanatus	D vs H7	100.42	0.00025788	V466	467	14.8317	Fructose (1MEOX) (5TMS) BP	95.91	1108		C22H55NO6Si5
Holcus lanatus	D vs H7	82.524	0.0002579	V511	512	15.4414	NA	99.48	1895
Holcus lanatus	D vs H7	97.176	0.00026593	V504	505	15.323	Galactose (1MEOX) (5TMS) MP	92.7	1106		C22H55NO6Si5
Holcus lanatus	D vs H7	93.901	0.0002904	V052	52	7.4606	Valine (1TMS)	97.93	37	7480-78-6	C8H19NO2Si
Holcus lanatus	D vs H7	57.555	0.00029157	V545	546	15.9897	Saccharic acid (6TMS)	92.23	1339		C24H58O8Si6
Holcus lanatus	D vs H7	65.574	0.00030432	V148	148	9.6873	NA	99.17	2487
Holcus lanatus	D vs H7	57.08	0.00032778	V459	460	14.6236	NA	71.07	1160
Holcus lanatus	D vs H7	75.914	0.00033949	V538	539	15.8856	Gulonic acid (6TMS)	92.43	1266		C24H60O7Si6
Holcus lanatus	D vs H7	87.941	0.00035282	V476	477	14.9787	3-Hydroxytetradecanoic_acid_1MeO	95.46	1105
Holcus lanatus	D vs H7	136.39	0.00042554	V373	374	13.3193	Arabinose (1MEOX) (4TMS) MP	95.45	712		C18H45NO5Si4
Holcus lanatus	D vs H7	67.385	0.00042594	V722	723	20.0234	NA	90.24	2295
Holcus lanatus	D vs H7	52.863	0.00043605	V760	761	20.9007	NA	94.12	1518
Holcus lanatus	D vs H7	51.983	0.00044347	V563	564	16.5392	Inositol, myo- (6TMS)	92.53	1440		C24H60O6Si6
Holcus lanatus	D vs H7	58.075	0.00052346	V478	479	14.9858	Psicose (1MEOX) (5TMS) MP	97.69	1068		C22H55NO6Si5
Holcus lanatus	D vs H7	102.7	0.00068208	V488	489	15.1695	NA	76.76	1384
Holcus lanatus	D vs H7	60.473	0.00082351	V498	499	15.1689	NA244010	67.83	1777
Holcus lanatus	D vs H7	54.869	0.00083246	V458	459	14.622	Citric acid (4TMS)	95	975		C18H40O7Si4
Holcus lanatus	D vs H7	113.98	0.00089218	V452	453	14.555	NA	95.59	1895
Rumex acetosa	D vs H0	78.986	2.8523e-05	V583	584	16.8704	Naringenin (1MEOX) (3TMS)	69.47	2118		C25H39NO5Si3
Rumex acetosa	D vs H0	63.184	2.8523e-05	V767	768	21.0523	Catechin (5TMS)	95.94	2169		C30H54O6Si5
Rumex acetosa	D vs H0	110.86	2.9471e-05	V755	756	20.5399	NA	92.35	2295
Rumex acetosa	D vs H0	83.205	5.9154e-05	V763	764	20.9289	Epinephrine (3TMS)	79.43	1007		C18H37NO3Si3
Rumex acetosa	D vs H0	50.746	0.00010175	V765	766	21.0397	NA	97.58	1895
Rumex acetosa	D vs H0	64.962	0.00020142	V637	638	18.0834	Unknown#sst-cgl-A15	55.57	1403
Rumex acetosa	D vs H0	103.62	0.00026418	V638	639	18.0862	Gluconic acid, 2-amino-2-deoxy- (7TMS)	45.22	1385		C27H69NO6Si7
Rumex acetosa	D vs H0	87.378	0.00092302	V756	757	20.584	Resveratrol, trans- (3TMS)	52.96	1999		C23H36O3Si3
Rumex acetosa	D vs H3	126.44	1.4059e-06	V490	491	15.1506	NA244010	68.74	1777
Rumex acetosa	D vs H3	98.09	2.0893e-06	V098	98	8.6029	Glucose, 2-amino-2-deoxy- (4TMS) MP	92.39	1076		C18H45NO5Si4
Rumex acetosa	D vs H3	538.32	7.9178e-06	V755	756	20.5399	NA	92.35	2295
Rumex acetosa	D vs H3	0.0023068	7.9178e-06	V065	65	7.7617	Hydroxylamine (3TMS)	97.45	41	21023-20-1	C9H27NOSi3
Rumex acetosa	D vs H3	58.531	7.9178e-06	V092	92	8.4022	Butanoic acid, 3-hydroxy- (2TMS)	98.97	85	55133-94-3	C10H24O3Si2
Rumex acetosa	D vs H3	60.804	9.3671e-06	V759	760	20.8767	beta-Galactopyranosyl-1,3-arabinose, D- (1MEOX) (7TMS)	95.31	1832		C33H79NO10Si7
Rumex acetosa	D vs H3	89.627	1.0078e-05	V636	637	18.0252	NA	80.88	2390
Rumex acetosa	D vs H3	123	1.549e-05	V628	629	17.8496	Galactose, 2-amino-2-deoxy-, D- (1MEOX) (5TMS)	76.61	1216		C19H48N2O5Si4
Rumex acetosa	D vs H3	108.4	1.6899e-05		764	20.9289	Epinephrine (3TMS)	79.43	1007		C18H37NO3Si3
Rumex acetosa	D vs H3	91.056	1.6899e-05	V583	584	16.8704	Naringenin (1MEOX) (3TMS)	69.47	2118		C25H39NO5Si3
Rumex acetosa	D vs H3	80.726	1.6899e-05	V322	323	12.6641	Naringenin (1MEOX) (3TMS)	83.83	2118		C25H39NO5Si3
Rumex acetosa	D vs H3	63.767	1.6899e-05	V679	680	19.3072	NA	98.94	1419
Rumex acetosa	D vs H3	59.193	1.9507e-05	V623	624	17.6687	Tryptophan, 5-hydroxy- (3TMS) BP	92.71	1782		C20H36N2O3Si3
Rumex acetosa	D vs H3	110.64	2.3409e-05	V575	576	16.794	NA	91.75	1384
Rumex acetosa	D vs H3	91.527	2.3409e-05	V455	456	14.5115	NA	96.25	978
Rumex acetosa	D vs H3	68.191	2.3409e-05	V739	740	20.8693	NA	90.27	1895
Rumex acetosa	D vs H3	52.669	2.4769e-05	V481	482	14.9907	Dihydroxymalonic-acid_4TMS	90.54	404
Rumex acetosa	D vs H3	235.62	2.838e-05	V472	473	14.9675	Tetradecanoic acid (1TMS)	80.31	1046		C17H36O2Si
Rumex acetosa	D vs H3	91.221	2.838e-05	V156	156	9.7307	Phosphoric acid (3TMS)	94.6	185	10497-05-9	C9H27O4PSi3
Rumex acetosa	D vs H3	70.006	2.838e-05		768	21.0523	Catechin (5TMS)	95.94	2169		C30H54O6Si5
Rumex acetosa	D vs H3	53.922	2.838e-05		761	20.9007	NA	94.12	1518
Rumex acetosa	D vs H3	54.627	3.1087e-05	V474	475	15.0234	Sorbose (1MEOX) (5TMS) MP	94.79	1095		C22H55NO6Si5
Rumex acetosa	D vs H3	54.572	3.7725e-05	V461	462	14.6581	Unknown#bth-pae-056	97.2	883
Rumex acetosa	D vs H3	75.93	3.8783e-05	V563	564	16.5392	Inositol, myo- (6TMS)	92.53	1440		C24H60O6Si6
Rumex acetosa	D vs H3	63.334	3.8783e-05	V513	514	15.4783	Glucuronic acid (1MEOX) (5TMS) MP	83.72	1210		C22H53NO7Si5
Rumex acetosa	D vs H3	100.17	3.9522e-05	V495	496	15.166	NA	96.33	962
Rumex acetosa	D vs H3	63.169	3.9522e-05	V484	485	15.1676	NA	88.84	1384
Rumex acetosa	D vs H3	59.805	4.8736e-05	V627	628	17.8501	Galactose, 2-amino-2-deoxy-, D- (1MEOX) (5TMS)	68.16	1216		C19H48N2O5Si4
Rumex acetosa	D vs H3	115.39	5.4594e-05	V419	420	14.0101	Fucose (1MEOX) (4TMS) MP	97.59	810	56196-05-5	C19H47NO5Si4
Rumex acetosa	D vs H3	73.206	5.6382e-05	V447	448	14.3253	Cholesterol, 20alpha-hydroxy- (2TMS)	74.74	2435		C33H62O2Si2
Rumex acetosa	D vs H3	60.157	5.7417e-05	V567	568	16.6453	similar to NA (Inositol like)	47.99	1277		C24H60O6Si6
Rumex acetosa	D vs H3	135.8	6.347e-05	V626	627	17.7666	NA	75.84	1486
Rumex acetosa	D vs H3	110.44	6.9705e-05	V309	310	12.4562	D270080	91.8	1969
Rumex acetosa	D vs H3	51.188	7.1405e-05	V561	562	16.5312	NA	97.64	1895
Rumex acetosa	D vs H3	112.33	7.3658e-05	V539	540	15.8836	Gulonic acid (6TMS)	90.36	1266		C24H60O7Si6
Rumex acetosa	D vs H3	90.877	8.3045e-05	V576	577	16.8095	NA	81.11	1384
Rumex acetosa	D vs H3	51.727	8.5413e-05	V503	504	15.3296	NA	87.89	1198
Rumex acetosa	D vs H3	76.502	9.1703e-05	V737	738	20.6314	beta-Galactopyranosyl-1,3-arabinose, D- (1MEOX) (7TMS)	98.32	1832		C33H79NO10Si7
Rumex acetosa	D vs H3	87.6	9.3384e-05	V637	638	18.0834	Unknown#sst-cgl-A15	55.57	1403
Rumex acetosa	D vs H3	82.016	0.0001034	V704	705	19.6945	NA	83.92	2295
Rumex acetosa	D vs H3	121.39	0.00010843	V446	447	14.3269	Cholesterol, 20alpha-hydroxy- (2TMS)	73.07	2435		C33H62O2Si2
Rumex acetosa	D vs H3	50.827	0.00011732	V493	494	15.1657	NA	98.2	1895
Rumex acetosa	D vs H3	63.81	0.00012872	V454	455	14.5115	NA	93.33	978
Rumex acetosa	D vs H3	59.335	0.00016299		766	21.0397	NA	97.58	1895
Rumex acetosa	D vs H3	59.673	0.00019367	V418	419	13.9829	5-Aminopentanoic-acid_2TMS	86.27	245
Rumex acetosa	D vs H3	128.72	0.00020743	V638	639	18.0862	Gluconic acid, 2-amino-2-deoxy- (7TMS)	45.22	1385		C27H69NO6Si7
Rumex acetosa	D vs H3	51.329	0.00035043	V624	625	17.798	NA	98.23	1895
Rumex acetosa	D vs H3	142.74	0.00043665	V510	511	15.4094	Unknown#bth-pae-063	75.64	406
Rumex acetosa	D vs H3	50.185	0.00044069	V445	446	14.3099	Galactose, 3,6-anhydro- (1MEOX) (3TMS)	89.26	757		C16H37NO5Si3
Rumex acetosa	D vs H3	101.22	0.00059103	V756	757	20.584	Resveratrol, trans- (3TMS)	52.96	1999		C23H36O3Si3
Rumex acetosa	D vs H3	71.614	0.00088657	V527	528	15.6486	Unknown#bth-pae-056	95.08	883
Rumex acetosa	D vs H7	167.23	1.0276e-06	V628	629	17.8496	Galactose, 2-amino-2-deoxy-, D- (1MEOX) (5TMS)	76.61	1216		C19H48N2O5Si4
Rumex acetosa	D vs H7	130.67	1.0276e-06	V490	491	15.1506	NA244010	68.74	1777
Rumex acetosa	D vs H7	0.0019935	1.543e-06	V065	65	7.7617	Hydroxylamine (3TMS)	97.45	41	21023-20-1	C9H27NOSi3
Rumex acetosa	D vs H7	61.307	1.543e-06	V623	624	17.6687	Tryptophan, 5-hydroxy- (3TMS) BP	92.71	1782		C20H36N2O3Si3
Rumex acetosa	D vs H7	95.266	5.1047e-06	V098	98	8.6029	Glucose, 2-amino-2-deoxy- (4TMS) MP	92.39	1076		C18H45NO5Si4
Rumex acetosa	D vs H7	375.71	5.1365e-06	V472	473	14.9675	Tetradecanoic acid (1TMS)	80.31	1046		C17H36O2Si
Rumex acetosa	D vs H7	54.177	5.1365e-06	V092	92	8.4022	Butanoic acid, 3-hydroxy- (2TMS)	98.97	85	55133-94-3	C10H24O3Si2
Rumex acetosa	D vs H7	70.182	1.3185e-05	V759	760	20.8767	beta-Galactopyranosyl-1,3-arabinose, D- (1MEOX) (7TMS)	95.31	1832		C33H79NO10Si7
Rumex acetosa	D vs H7	100.02	1.4198e-05		766	21.0397	NA	97.58	1895
Rumex acetosa	D vs H7	81.048	1.4198e-05	V322	323	12.6641	Naringenin (1MEOX) (3TMS)	83.83	2118		C25H39NO5Si3
Rumex acetosa	D vs H7	132.04	1.6628e-05	V575	576	16.794	NA	91.75	1384
Rumex acetosa	D vs H7	52.337	1.6628e-05	V481	482	14.9907	Dihydroxymalonic-acid_4TMS	90.54	404
Rumex acetosa	D vs H7	422.96	1.809e-05	V755	756	20.5399	NA	92.35	2295
Rumex acetosa	D vs H7	62.395	1.809e-05	V627	628	17.8501	Galactose, 2-amino-2-deoxy-, D- (1MEOX) (5TMS)	68.16	1216		C19H48N2O5Si4
Rumex acetosa	D vs H7	70.509	1.8662e-05	V679	680	19.3072	NA	98.94	1419
Rumex acetosa	D vs H7	56.59	1.9369e-05	V484	485	15.1676	NA	88.84	1384
Rumex acetosa	D vs H7	134.15	2.23e-05	V737	738	20.6314	beta-Galactopyranosyl-1,3-arabinose, D- (1MEOX) (7TMS)	98.32	1832		C33H79NO10Si8
Rumex acetosa	D vs H7	181.79	2.4483e-05	V446	447	14.3269	Cholesterol, 20alpha-hydroxy- (2TMS)	73.07	2435		C33H62O2Si2
Rumex acetosa	D vs H7	89.044	2.5526e-05	V583	584	16.8704	Naringenin (1MEOX) (3TMS)	69.47	2118		C25H39NO5Si3
Rumex acetosa	D vs H7	85.278	3.1724e-05	V636	637	18.0252	NA	80.88	2390
Rumex acetosa	D vs H7	65.989	3.2972e-05	V563	564	16.5392	Inositol, myo- (6TMS)	92.53	1440		C24H60O6Si6
Rumex acetosa	D vs H7	66.858	3.364e-05	V393	394	13.5267	Unknown#sst-cgl-009	78.78	150
Rumex acetosa	D vs H7	80.719	4.2121e-05	V495	496	15.166	NA	96.33	962
Rumex acetosa	D vs H7	88.648	5.2414e-05	V447	448	14.3253	Cholesterol, 20alpha-hydroxy- (2TMS)	74.74	2435		C33H62O2Si2
Rumex acetosa	D vs H7	65.775	5.2748e-05	V455	456	14.5115	NA	96.25	978
Rumex acetosa	D vs H7	96.785	6.0046e-05	V739	740	20.8693	NA	90.27	1895
Rumex acetosa	D vs H7	142.79	6.3421e-05	V539	540	15.8836	Gulonic acid (6TMS)	90.36	1266		C24H60O7Si6
Rumex acetosa	D vs H7	116.34	6.98e-05	V156	156	9.7307	Phosphoric acid (3TMS)	94.6	185	10497-05-9	C9H27O4PSi3
Rumex acetosa	D vs H7	114.11	6.98e-05	V576	577	16.8095	NA	81.11	1384
Rumex acetosa	D vs H7	85.187	7.3563e-05	V570	571	16.6927	Tryptophan, 5-hydroxy- (3TMS) BP	90.18	1782		C20H36N2O3Si3
Rumex acetosa	D vs H7	63.729	8.6506e-05	V704	705	19.6945	NA	83.92	2295
Rumex acetosa	D vs H7	130.6	0.00010176	V567	568	16.6453	similar to NA (Inositol like)	47.99	1277		C24H60O6Si6
Rumex acetosa	D vs H7	104.74	0.00010896	V626	627	17.7666	NA	75.84	1486
Rumex acetosa	D vs H7	214.91	0.00011458	V510	511	15.4094	Unknown#bth-pae-063	75.64	406
Rumex acetosa	D vs H7	62.603	0.00012992		764	20.9289	Epinephrine (3TMS)	79.43	1007		C18H37NO3Si3
Rumex acetosa	D vs H7	61.998	0.00017308	V637	638	18.0834	Unknown#sst-cgl-A15	55.57	1403
Rumex acetosa	D vs H7	57.096	0.00020426	V454	455	14.5115	NA	93.33	978
Rumex acetosa	D vs H7	54.467	0.00020426	V309	310	12.4562	D270080	91.8	1969
Rumex acetosa	D vs H7	53.886	0.00021278	V461	462	14.6581	Unknown#bth-pae-056	97.2	883
Rumex acetosa	D vs H7	64.024	0.00023701	V419	420	14.0101	Fucose (1MEOX) (4TMS) MP	97.59	810	56196-05-5	C19H47NO5Si4
Rumex acetosa	D vs H7	57.597	0.00027659	V444	445	14.3172	Galactose, 3,6-anhydro- (1MEOX) (3TMS)	80.4	757		C16H37NO5Si3
Rumex acetosa	D vs H7	53.138	0.00038139	V686	687	19.1855	NA	92.88	1865
Rumex acetosa	D vs H7	51.468	0.00044598	V365	366	13.1944	Tartaric acid (4TMS)	81.86	664	18602-86-3	C16H38O6Si4
Rumex acetosa	D vs H7	52.878	0.00046026	V445	446	14.3099	Galactose, 3,6-anhydro- (1MEOX) (3TMS)	89.26	757		C16H37NO5Si3
Rumex acetosa	D vs H7	89.464	0.0005079	V638	639	18.0862	Gluconic acid, 2-amino-2-deoxy- (7TMS)	45.22	1385		C27H69NO6Si7
Rumex acetosa	D vs H7	315.31	0.00056372	V705	706	19.7403	NA	98.79	1895
Rumex acetosa	D vs H7	58.03	0.00090626	V667	668	18.8549	NA	98.71	2224
Trifolium repens	D vs H0	74.932	0.00012076	V684	685	19.0432	2-Hydroxyhexadecanoic_acid_1MeO_1TMS	60.45	1495
Trifolium repens	D vs H0	80.616	0.00018622	V612	613	17.5704	Leucine, cyclo- (2TMS)	96.63	272	56273-05-3	C12H27NO2Si2
Trifolium repens	D vs H0	0.019841	0.00023563	V065	65	7.7617	Hydroxylamine (3TMS)	97.45	41	21023-20-1	C9H27NOSi3
Trifolium repens	D vs H0	52.1	0.00037716	V307	308	12.4071	Decane, n-	60.66	8	124-18-5	C10H22
Trifolium repens	D vs H0	375.11	0.00057989	V578	579	16.853	Leucine, cyclo- (2TMS)	98.38	272	56273-05-3	C12H27NO2Si2
Trifolium repens	D vs H3	82.658	8.3141e-06	V461	462	14.6581	Unknown#bth-pae-056	97.2	883
Trifolium repens	D vs H3	66.114	8.3141e-06	V419	420	14.0101	Fucose (1MEOX) (4TMS) MP	97.59	810	56196-05-5	C19H47NO5Si4
Trifolium repens	D vs H3	141.47	1.1927e-05	V472	473	14.9675	Tetradecanoic acid (1TMS)	80.31	1046		C17H36O2Si
Trifolium repens	D vs H3	124.04	1.433e-05	V601	602	17.3009	Phosphoric acid (3TMS)	91.97	185	10497-05-9	C9H27O4PSi3
Trifolium repens	D vs H3	64.687	2.3233e-05	V150	150	9.7102	Unknown#bth-pae-018	96.03	161
Trifolium repens	D vs H3	58.088	2.4145e-05	V542	543	15.8783	Lyxonic acid (5TMS)	77.99	908		C20H50O6Si5
Trifolium repens	D vs H3	76.572	2.6657e-05	V539	540	15.8836	Gulonic acid (6TMS)	90.36	1266		C24H60O7Si6
Trifolium repens	D vs H3	50.632	2.6765e-05	V769	770	21.2063	Resveratrol, cis- (3TMS)	81.11	1754		C23H36O3Si3
Trifolium repens	D vs H3	263.52	2.8334e-05	V705	706	19.7403	NA	98.79	1895
Trifolium repens	D vs H3	58.606	2.8334e-05	V527	528	15.6486	Unknown#bth-pae-056	95.08	883
Trifolium repens	D vs H3	50.114	3.477e-05	V553	554	16.1958	Saccharic acid (6TMS)	92	1339		C24H58O8Si6
Trifolium repens	D vs H3	0.0073977	3.6642e-05	V065	65	7.7617	Hydroxylamine (3TMS)	97.45	41	21023-20-1	C9H27NOSi3
Trifolium repens	D vs H3	58.491	4.2597e-05	V720	721	19.8605	20|0_14|0_Mycolic_acid_1MeO	67.9	2556
Trifolium repens	D vs H3	51.18	5.4119e-05	V471	472	14.9372	Pyrazine, 2-hydroxy-3-methyl- (1TMS)	87.44	39		C8H14N2OSi
Trifolium repens	D vs H3	82.448	5.5151e-05	V510	511	15.4094	Unknown#bth-pae-063	75.64	406
Trifolium repens	D vs H3	83.967	6.6028e-05	V612	613	17.5704	Leucine, cyclo- (2TMS)	96.63	272	56273-05-3	C12H27NO2Si2
Trifolium repens	D vs H3	70.717	7.1879e-05	V595	596	17.1053	NA	98.91	1895
Trifolium repens	D vs H3	61.65	7.7301e-05	V156	156	9.7307	Phosphoric acid (3TMS)	94.6	185	10497-05-9	C9H27O4PSi3
Trifolium repens	D vs H3	102.42	9.1516e-05	V148	148	9.6873	NA	99.17	2487
Trifolium repens	D vs H3	51.731	9.3407e-05	V594	595	17.0882	NA	98.95	1895
Trifolium repens	D vs H3	50.209	0.00013565	V638	639	18.0862	Gluconic acid, 2-amino-2-deoxy- (7TMS)	45.22	1385		C27H69NO6Si7
Trifolium repens	D vs H3	66.535	0.00014428	V101	101	8.6838	Isoleucine (1TMS)	99.78	109		C9H21NO2Si
Trifolium repens	D vs H3	50.279	0.00028817	V307	308	12.4071	Decane, n-	60.66	8	124-18-5	C10H22
Trifolium repens	D vs H3	72.108	0.00031142	V624	625	17.798	NA	98.23	1895
Trifolium repens	D vs H3	70.139	0.00040894	V590	591	17.0008	NA	87.28	1047
Trifolium repens	D vs H3	86.557	0.00044257	V534	535	15.7299	Glucopyranose, D- (5TMS)	98.76	1300		C21H52O6Si8
Trifolium repens	D vs H3	76.09	0.00046602	V276	277	11.9011	Malic acid (3TMS)	94.53	462	38166-11-9	C13H30O5Si3
Trifolium repens	D vs H3	371.32	0.00063387	V578	579	16.853	Leucine, cyclo- (2TMS)	98.38	272	56273-05-3	C12H27NO2Si2
Trifolium repens	D vs H3	152.38	0.00085138	V564	565	16.5921	2-Piperidinecarboxylic acid (1TMS)	98.79	170		C9H19NO2Si
Trifolium repens	D vs H7	171.27	1.1982e-05	V472	473	14.9675	Tetradecanoic acid (1TMS)	80.31	1046		C17H36O2Si
Trifolium repens	D vs H7	86.175	2.5596e-05		721	19.8605	20|0_14|0_Mycolic_acid_1MeO	67.9	2556
Trifolium repens	D vs H7	58.259	5.6069e-05	V099	99	8.6254	Leucine, cyclo- (2TMS)	97.44	272	56273-05-3	C12H27NO2Si2
Trifolium repens	D vs H7	55.55	6.3448e-05	V185	185	10.2329	Succinic acid (2TMS)	87.98	240	40309-57-7	C10H22O4Si2
Trifolium repens	D vs H7	50.926	9.4865e-05	V128	128	9.3827	Pyroglutamic acid (2TMS)	98.39	515	213608-51-6	C11H23NO3Si2
Trifolium repens	D vs H7	80.513	0.00010709	V595	596	17.1053	NA	98.91	1895
Trifolium repens	D vs H7	62.183	0.00010709	V684	685	19.0432	2-Hydroxyhexadecanoic_acid_1MeO_1TMS	60.45	1495
Trifolium repens	D vs H7	114.83	0.00011624	V148	148	9.6873	NA	99.17	2487
Trifolium repens	D vs H7	0.013134	0.00012292	V065	65	7.7617	Hydroxylamine (3TMS)	97.45	41	21023-20-1	C9H27NOSi3
Trifolium repens	D vs H7	64.235	0.00015325	V594	595	17.0882	NA	98.95	1895
Trifolium repens	D vs H7	59.467	0.00015588	V588	589	16.9414	NA	76.32	1537
Trifolium repens	D vs H7	82.993	0.00015679	V101	101	8.6838	Isoleucine (1TMS)	99.78	109		C9H21NO2Si
Trifolium repens	D vs H7	104.46	0.00016801	V601	602	17.3009	Phosphoric acid (3TMS)	91.97	185	10497-05-9	C9H27O4PSi3
Trifolium repens	D vs H7	55.185	0.00017141	V349	350	12.952	Asparagine (2TMS)	90.53	623		C10H24N2O3Si2
Trifolium repens	D vs H7	78.065	0.00017573	V307	308	12.4071	Decane, n-	60.66	8	124-18-5	C10H22
Trifolium repens	D vs H7	55.524	0.00018038	V704	705	19.6945	NA	83.92	2295
Trifolium repens	D vs H7	183.6	0.00019129	V705	706	19.7403	NA	98.79	1895
Trifolium repens	D vs H7	104.32	0.00020974	V534	535	15.7299	Glucopyranose, D- (5TMS)	98.76	1300		C21H52O6Si9
Trifolium repens	D vs H7	63.708	0.00022732	V419	420	14.0101	Fucose (1MEOX) (4TMS) MP	97.59	810	56196-05-5	C19H47NO5Si4
Trifolium repens	D vs H7	55.755	0.00024219	V466	467	14.8317	Fructose (1MEOX) (5TMS) BP	95.91	1108		C22H55NO6Si5
Trifolium repens	D vs H7	54.946	0.00027455	V159	159	9.8215	2-Piperidinecarboxylic acid (1TMS)	99.58	170		C9H19NO2Si
Trifolium repens	D vs H7	113.78	0.0003186	V276	277	11.9011	Malic acid (3TMS)	94.53	462	38166-11-9	C13H30O5Si3
Trifolium repens	D vs H7	93.678	0.00036052	V083	83	8.2675	Butyro-1,4-lactam (1TMS)	99.23	63	14468-90-7	C7H15NOSi
